# Supplementary material for: Purified F-ATP synthase forms a Ca2+-dependent high-conductance channel matching the mitochondrial permeability transition pore
Source: Nat Commun. 2019 Sep 25;10:4341. doi: 10.1038/s41467-019-12331-1 (PMC6761146; doi:10.1038/s41467-019-12331-1)
Supplement: Supplementary file 4 — Source data [file 41467_2019_12331_MOESM4_ESM.xlsx]

## Sheet: Figure 1d
Time (s)	Absorbance at 340 nm (mAU)
0.05	0.986647
0.15	0.989676
0.25	0.985723
0.35	0.988811
0.45	0.987156
0.55	0.987485
0.65	0.987213
0.75	0.990686
0.85	0.990115
0.95	0.986482
1.05	0.985852
1.15	0.986885
1.25	0.990966
1.35	0.989067
1.45	0.988863
1.55	0.989702
1.65	0.986004
1.75	0.984858
1.85	0.987504
1.95	0.987058
2.05	0.987846
2.15	0.989172
2.25	0.984603
2.35	0.986641
2.45	0.987076
2.55	0.986381
2.65	0.988366
2.75	0.985368
2.85	0.987198
2.95	0.987544
3.05	0.987617
3.15	0.986541
3.25	0.988864
3.35	0.987228
3.45	0.989062
3.55	0.986818
3.65	0.987048
3.75	0.984183
3.85	0.989044
3.95	0.988695
4.05	0.986285
4.15	0.990028
4.25	0.989627
4.35	0.988818
4.45	0.989438
4.55	0.985956
4.65	0.993153
4.75	0.987439
4.85	0.988917
4.95	0.989
5.05	0.987445
5.15	0.987377
5.25	0.98591
5.35	0.990285
5.45	0.98772
5.55	0.990243
5.65	0.988528
5.75	0.987817
5.85	0.987477
5.95	0.987484
6.05	0.986142
6.15	0.98527
6.25	0.988437
6.35	0.989896
6.45	0.986257
6.55	0.988332
6.65	0.98852
6.75	0.989262
6.85	0.985402
6.95	0.988796
7.05	0.984722
7.15	0.988031
7.25	0.985835
7.35	0.987384
7.45	0.990393
7.55	0.986696
7.65	0.989907
7.75	0.988716
7.85	0.987714
7.95	0.986164
8.05	0.989394
8.15	0.989684
8.25	0.986916
8.35	0.987402
8.45	0.986959
8.55	0.982612
8.65	0.985885
8.75	0.985644
8.85	0.989921
8.95	0.983968
9.05	0.985714
9.15	0.985794
9.25	0.988098
9.35	0.985649
9.45	0.989801
9.55	0.990585
9.65	0.986306
9.75	0.987184
9.85	0.986501
9.95	0.984522
10.05	0.99024
10.15	0.987037
10.25	0.989252
10.35	0.987847
10.45	0.986658
10.55	0.98743
10.65	0.989431
10.75	0.986408
10.85	0.98693
10.95	0.987612
11.05	0.990811
11.15	0.987828
11.25	0.988641
11.35	0.98617
11.45	0.99005
11.55	0.988557
11.65	0.988587
11.75	0.989226
11.85	0.986438
11.95	0.987935
12.05	0.987769
12.15	0.987921
12.25	0.986251
12.35	0.989434
12.45	0.986934
12.55	0.988301
12.65	0.989832
12.75	0.989115
12.85	0.984937
12.95	0.982839
13.05	0.987355
13.15	0.987987
13.25	0.986421
13.35	0.987325
13.45	0.988189
13.55	0.986886
13.65	0.985683
13.75	0.98768
13.85	0.986645
13.95	0.986809
14.05	0.988778
14.15	0.987951
14.25	0.987623
14.35	0.984997
14.45	0.988075
14.55	0.989207
14.65	0.986305
14.75	0.987872
14.85	0.990067
14.95	0.987755
15.05	0.985159
15.15	0.990164
15.25	0.986906
15.35	0.985574
15.45	0.986395
15.55	0.990591
15.65	0.989355
15.75	0.987157
15.85	0.987915
15.95	0.989035
16.05	0.987929
16.15	0.985772
16.25	0.984187
16.35	0.985833
16.45	0.985308
16.55	0.989217
16.65	0.992026
16.75	0.990315
16.85	0.988845
16.95	0.989977
17.05	0.987299
17.15	0.984842
17.25	0.98713
17.35	0.987717
17.45	0.988453
17.55	0.985712
17.65	0.987589
17.75	0.99125
17.85	0.989268
17.95	0.986907
18.05	0.988505
18.15	0.994317
18.25	0.988182
18.35	0.989268
18.45	0.985955
18.55	0.989867
18.65	0.985632
18.75	0.990251
18.85	0.989353
18.95	0.989513
19.05	0.989026
19.15	0.98785
19.25	0.986465
19.35	0.987359
19.45	0.996689
19.55	0.987012
19.65	0.987524
19.75	0.989515
19.85	0.985983
19.95	0.986602
20.05	0.986303
20.15	0.987009
20.25	0.987419
20.35	0.989143
20.45	0.9862
20.55	0.988521
20.65	0.988001
20.75	0.992251
20.85	0.988075
20.95	0.986937
21.05	0.991958
21.15	0.988799
21.25	0.986756
21.35	0.987306
21.45	0.989658
21.55	0.985478
21.65	0.991356
21.75	0.988617
21.85	0.988446
21.95	0.986266
22.05	0.984655
22.15	0.985011
22.25	0.988354
22.35	0.988971
22.45	0.985784
22.55	0.990417
22.65	0.987052
22.75	0.990436
22.85	0.98532
22.95	0.98528
23.05	0.986729
23.15	0.988667
23.25	0.986928
23.35	0.986372
23.45	0.986778
23.55	0.986948
23.65	0.988252
23.75	0.988357
23.85	0.986783
23.95	0.988004
24.05	0.987484
24.15	0.986008
24.25	0.988486
24.35	0.986818
24.45	0.986068
24.55	0.984261
24.65	0.988297
24.75	0.987998
24.85	0.988438
24.95	0.986926
25.05	0.988518
25.15	0.986815
25.25	0.985761
25.35	0.984808
25.45	0.988442
25.55	0.988292
25.65	0.988232
25.75	0.986903
25.85	0.987058
25.95	0.988676
26.05	0.987777
26.15	0.986524
26.25	0.989527
26.35	0.987873
26.45	0.988514
26.55	0.985533
26.65	0.991557
26.75	0.986419
26.85	0.992334
26.95	0.98443
27.05	0.985638
27.15	0.989685
27.25	0.986246
27.35	0.987217
27.45	0.984532
27.55	0.985546
27.65	0.98745
27.75	0.986468
27.85	0.987206
27.95	0.990219
28.05	0.983735
28.15	0.986423
28.25	0.992094
28.35	0.984972
28.45	0.98676
28.55	0.986665
28.65	0.987555
28.75	0.986177
28.85	0.987584
28.95	0.986947
29.05	0.988013
29.15	0.98853
29.25	0.987015
29.35	0.987949
29.45	0.988966
29.55	0.987499
29.65	0.989598
29.75	0.985768
29.85	0.986996
29.95	0.988866
30.05	0.988991
30.15	0.98698
30.25	0.988097
30.35	0.990625
30.45	0.984857
30.55	0.986577
30.65	0.984151
30.75	0.98115
30.85	0.99298
30.95	0.990512
31.05	0.979673
31.15	0.978269
31.25	0.975498
31.35	0.975256
31.45	0.976293
31.55	0.976233
31.65	0.975361
31.75	0.977681
31.85	0.972632
31.95	0.978009
32.05	0.977815
32.15	0.971456
32.25	0.971789
32.35	0.972264
32.45	0.970163
32.55	0.972424
32.65	0.970285
32.75	0.972157
32.85	0.966958
32.95	0.966983
33.05	0.969112
33.15	0.966365
33.25	0.965923
33.35	0.966105
33.45	0.967916
33.55	0.967764
33.65	0.963031
33.75	0.966096
33.85	0.964763
33.95	0.962647
34.05	0.961783
34.15	0.963076
34.25	0.960393
34.35	0.95807
34.45	0.961413
34.55	0.961574
34.65	0.958554
34.75	0.959814
34.85	0.961018
34.95	0.957088
35.05	0.955975
35.15	0.955305
35.25	0.957433
35.35	0.957599
35.45	0.953607
35.55	0.9539
35.65	0.953829
35.75	0.954647
35.85	0.953047
35.95	0.953855
36.05	0.957297
36.15	0.952534
36.25	0.950766
36.35	0.953866
36.45	0.951109
36.55	0.947156
36.65	0.94917
36.75	0.945193
36.85	0.952214
36.95	0.945279
37.05	0.950098
37.15	0.946878
37.25	0.946068
37.35	0.948559
37.45	0.946639
37.55	0.946805
37.65	0.9446
37.75	0.949043
37.85	0.944216
37.95	0.942092
38.05	0.940353
38.15	0.944548
38.25	0.939074
38.35	0.941164
38.45	0.940393
38.55	0.939438
38.65	0.941293
38.75	0.938084
38.85	0.940776
38.95	0.940324
39.05	0.940039
39.15	0.938203
39.25	0.938443
39.35	0.943014
39.45	0.940012
39.55	0.941039
39.65	0.936607
39.75	0.935807
39.85	0.940272
39.95	0.93496
40.05	0.937754
40.15	0.935618
40.25	0.934522
40.35	0.937482
40.45	0.935052
40.55	0.935769
40.65	0.933593
40.75	0.934902
40.85	0.931544
40.95	0.930947
41.05	0.933225
41.15	0.935812
41.25	0.928883
41.35	0.930551
41.45	0.936116
41.55	0.935477
41.65	0.930598
41.75	0.931371
41.85	0.932077
41.95	0.930368
42.05	0.930366
42.15	0.929148
42.25	0.929864
42.35	0.928717
42.45	0.929779
42.55	0.931797
42.65	0.927901
42.75	0.928727
42.85	0.930034
42.95	0.925969
43.05	0.928677
43.15	0.930136
43.25	0.926796
43.35	0.925335
43.45	0.926564
43.55	0.929092
43.65	0.926117
43.75	0.927581
43.85	0.92574
43.95	0.928435
44.05	0.926424
44.15	0.923578
44.25	0.925177
44.35	0.927654
44.45	0.924391
44.55	0.926515
44.65	0.927589
44.75	0.928405
44.85	0.924367
44.95	0.921474
45.05	0.924207
45.15	0.927051
45.25	0.925004
45.35	0.924337
45.45	0.924665
45.55	0.924768
45.65	0.926001
45.75	0.924466
45.85	0.920735
45.95	0.925113
46.05	0.923609
46.15	0.920984
46.25	0.921671
46.35	0.92411
46.45	0.92414
46.55	0.919547
46.65	0.922613
46.75	0.922461
46.85	0.923673
46.95	0.923299
47.05	0.924883
47.15	0.924335
47.25	0.921155
47.35	0.92197
47.45	0.922641
47.55	0.919994
47.65	0.922791
47.75	0.921528
47.85	0.920914
47.95	0.920724
48.05	0.919605
48.15	0.921228
48.25	0.921876
48.35	0.918658
48.45	0.922522
48.55	0.921099
48.65	0.921535
48.75	0.918764
48.85	0.919073
48.95	0.919617
49.05	0.921459
49.15	0.917569
49.25	0.919192
49.35	0.920609
49.45	0.919201
49.55	0.918648
49.65	0.920737
49.75	0.921952
49.85	0.922195
49.95	0.921165
50.05	0.920923
50.15	0.918213
50.25	0.920951
50.35	0.920125
50.45	0.919541
50.55	0.920952
50.65	0.920058
50.75	0.920939
50.85	0.916832
50.95	0.919449
51.05	0.919079
51.15	0.922416
51.25	0.918257
51.35	0.91859
51.45	0.920956
51.55	0.92064
51.65	0.9155
51.75	0.917348
51.85	0.919578
51.95	0.917906
52.05	0.919823
52.15	0.917736
52.25	0.918086
52.35	0.920638
52.45	0.917669
52.55	0.923596
52.65	0.920453
52.75	0.918336
52.85	0.918545
52.95	0.917742
53.05	0.91511
53.15	0.916066
53.25	0.919613
53.35	0.920336
53.45	0.91784
53.55	0.917093
53.65	0.915178
53.75	0.915927
53.85	0.9232
53.95	0.916077
54.05	0.918166
54.15	0.915588
54.25	0.917092
54.35	0.918339
54.45	0.918698
54.55	0.91477
54.65	0.917413
54.75	0.91833
54.85	0.91922
54.95	0.917234
55.05	0.918271
55.15	0.916962
55.25	0.915591
55.35	0.91643
55.45	0.918004
55.55	0.915799
55.65	0.918799
55.75	0.918079
55.85	0.917934
55.95	0.913769
56.05	0.915238
56.15	0.916359
56.25	0.916411
56.35	0.916493
56.45	0.918329
56.55	0.917444
56.65	0.916939
56.75	0.917911
56.85	0.915636
56.95	0.914291
57.05	0.916283
57.15	0.917878
57.25	0.917384
57.35	0.916508
57.45	0.916375
57.55	0.916115
57.65	0.915692
57.75	0.914146
57.85	0.918132
57.95	0.918283
58.05	0.916733
58.15	0.916684
58.25	0.917395
58.35	0.916602
58.45	0.916124
58.55	0.916002
58.65	0.916492
58.75	0.915612
58.85	0.917468
58.95	0.91757
59.05	0.915115
59.15	0.917044
59.25	0.916646
59.35	0.916772
59.45	0.917055
59.55	0.915582
59.65	0.918776
59.75	0.915982
59.85	0.91605
59.95	0.919211
60.05	0.914955
60.15	0.91672
60.25	0.914947
60.35	0.914414
60.45	0.913679
60.55	0.917434
60.65	0.917667
60.75	0.915842
60.85	0.915414
60.95	0.916205
61.05	0.91555
61.15	0.915092
61.25	0.915316
61.35	0.915794
61.45	0.918272
61.55	0.914906
61.65	0.915835
61.75	0.917312
61.85	0.913943
61.95	0.916629
62.05	0.915612
62.15	0.917696
62.25	0.918711
62.35	0.914267
62.45	0.91503
62.55	0.917859
62.65	0.914097
62.75	0.915636
62.85	0.913268
62.95	0.916124
63.05	0.917729
63.15	0.918148
63.25	0.915311
63.35	0.916858
63.45	0.917688
63.55	0.918555
63.65	0.910983
63.75	0.915085
63.85	0.915941
63.95	0.91523
64.05	0.915569
64.15	0.91474
64.25	0.916447
64.35	0.915976
64.45	0.917766
64.55	0.915948
64.65	0.914108
64.75	0.916056
64.85	0.915123
64.95	0.913649
65.05	0.916748
65.15	0.912506
65.25	0.916514
65.35	0.915636
65.45	0.913487
65.55	0.916056
65.65	0.91536
65.75	0.913485
65.85	0.913434
65.95	0.913255
66.05	0.911897
66.15	0.915714
66.25	0.914506
66.35	0.915773
66.45	0.916105
66.55	0.916463
66.65	0.915609
66.75	0.91425
66.85	0.914881
66.95	0.913784
67.05	0.916806
67.15	0.913299
67.25	0.914016
67.35	0.915028
67.45	0.915506
67.55	0.915005
67.65	0.915988
67.75	0.915293
67.85	0.916013
67.95	0.915459
68.05	0.914833
68.15	0.916654
68.25	0.915978
68.35	0.915698
68.45	0.916747
68.55	0.915766
68.65	0.915365
68.75	0.916647
68.85	0.91532
68.95	0.91748
69.05	0.914831
69.15	0.913489
69.25	0.918173
69.35	0.911878
69.45	0.920997
69.55	0.916706
69.65	0.913117
69.75	0.912825
69.85	0.917045
69.95	0.913977
70.05	0.913494
70.15	0.915632
70.25	0.91444
70.35	0.916742
70.45	0.915493
70.55	0.915498
70.65	0.915531
70.75	0.915028
70.85	0.914842
70.95	0.916941
71.05	0.91411
71.15	0.913135
71.25	0.915114
71.35	0.91554
71.45	0.913504
71.55	0.913014
71.65	0.915855
71.75	0.913501
71.85	0.916432
71.95	0.914992
72.05	0.915532
72.15	0.915555
72.25	0.914168
72.35	0.916446
72.45	0.915596
72.55	0.912409
72.65	0.916055
72.75	0.915779
72.85	0.917141
72.95	0.914271
73.05	0.916059
73.15	0.914345
73.25	0.913193
73.35	0.911222
73.45	0.911852
73.55	0.916205
73.65	0.914871
73.75	0.915223
73.85	0.911676
73.95	0.91699
74.05	0.912629
74.15	0.915141
74.25	0.916792
74.35	0.917438
74.45	0.915865
74.55	0.916502
74.65	0.913969
74.75	0.914767
74.85	0.912584
74.95	0.91208
75.05	0.915953
75.15	0.916357
75.25	0.919409
75.35	0.916789
75.45	0.912434
75.55	0.913411
75.65	0.914749
75.75	0.916185
75.85	0.915073
75.95	0.914963
76.05	0.914929
76.15	0.913883
76.25	0.919704
76.35	0.916163
76.45	0.915646
76.55	0.916559
76.65	0.913143
76.75	0.915549
76.85	0.914808
76.95	0.915429
77.05	0.915962
77.15	0.920789
77.25	0.914489
77.35	0.916455
77.45	0.915233
77.55	0.917858
77.65	0.913963
77.75	0.914747
77.85	0.915821
77.95	0.91417
78.05	0.913954
78.15	0.916952
78.25	0.914367
78.35	0.912866
78.45	0.915387
78.55	0.912467
78.65	0.913745
78.75	0.913299
78.85	0.913212
78.95	0.915264
79.05	0.912938
79.15	0.913566
79.25	0.912889
79.35	0.91309
79.45	0.912041
79.55	0.913805
79.65	0.914037
79.75	0.915955
79.85	0.911819
79.95	0.914611
80.05	0.91191
80.15	0.913057
80.25	0.913365
80.35	0.915815
80.45	0.912761
80.55	0.913014
80.65	0.912562
80.75	0.915259
80.85	0.91238
80.95	0.914326
81.05	0.912857
81.15	0.911482
81.25	0.913753
81.35	0.912775
81.45	0.913095
81.55	0.913039
81.65	0.915976
81.75	0.912776
81.85	0.913034
81.95	0.915189
82.05	0.912875
82.15	0.914672
82.25	0.91333
82.35	0.914341
82.45	0.915085
82.55	0.910753
82.65	0.916141
82.75	0.91863
82.85	0.909813
82.95	0.91656
83.05	0.913759
83.15	0.911612
83.25	0.916052
83.35	0.913316
83.45	0.91265
83.55	0.91278
83.65	0.913231
83.75	0.910145
83.85	0.913573
83.95	0.910778
84.05	0.916478
84.15	0.913996
84.25	0.915909
84.35	0.914302
84.45	0.909848
84.55	0.911592
84.65	0.914503
84.75	0.912379
84.85	0.910984
84.95	0.911239
85.05	0.911334
85.15	0.912501
85.25	0.914143
85.35	0.9166
85.45	0.911353
85.55	0.910608
85.65	0.910695
85.75	0.912891
85.85	0.913739
85.95	0.90879
86.05	0.909155
86.15	0.911091
86.25	0.908773
86.35	0.910338
86.45	0.911216
86.55	0.908307
86.65	0.910156
86.75	0.908428
86.85	0.909935
86.95	0.911104
87.05	0.909651
87.15	0.913608
87.25	0.908679
87.35	0.908875
87.45	0.910003
87.55	0.909279
87.65	0.910877
87.75	0.907957
87.85	0.90938
87.95	0.911535
88.05	0.912343
88.15	0.908875
88.25	0.911953
88.35	0.908286
88.45	0.907348
88.55	0.917795
88.65	0.90915
88.75	0.911883
88.85	0.907263
88.95	0.908219
89.05	0.908743
89.15	0.909022
89.25	0.910944
89.35	0.909355
89.45	0.904982
89.55	0.905916
89.65	0.907217
89.75	0.90956
89.85	0.906566
89.95	0.905998
90.05	0.910249
90.15	0.907577
90.25	0.90785
90.35	0.905442
90.45	0.90672
90.55	0.90613
90.65	0.907322
90.75	0.90496
90.85	0.90334
90.95	0.904615
91.05	0.907155
91.15	0.908163
91.25	0.902463
91.35	0.905252
91.45	0.905119
91.55	0.905549
91.65	0.902847
91.75	0.906439
91.85	0.904612
91.95	0.905588
92.05	0.906269
92.15	0.902575
92.25	0.903936
92.35	0.904605
92.45	0.902965
92.55	0.904516
92.65	0.901405
92.75	0.901458
92.85	0.901379
92.95	0.903154
93.05	0.902553
93.15	0.900566
93.25	0.903128
93.35	0.904164
93.45	0.90088
93.55	0.901197
93.65	0.901124
93.75	0.904358
93.85	0.900935
93.95	0.899996
94.05	0.900636
94.15	0.8994
94.25	0.903879
94.35	0.898918
94.45	0.9008
94.55	0.899844
94.65	0.902437
94.75	0.899971
94.85	0.899795
94.95	0.90308
95.05	0.898765
95.15	0.900534
95.25	0.898397
95.35	0.897627
95.45	0.897072
95.55	0.898266
95.65	0.900573
95.75	0.901125
95.85	0.914974
95.95	0.897019
96.05	0.896012
96.15	0.898404
96.25	0.896138
96.35	0.895643
96.45	0.900266
96.55	0.899029
96.65	0.89823
96.75	0.899332
96.85	0.895672
96.95	0.894694
97.05	0.898183
97.15	0.901701
97.25	0.894093
97.35	0.898309
97.45	0.895121
97.55	0.894687
97.65	0.895718
97.75	0.892394
97.85	0.895073
97.95	0.893644
98.05	0.894707
98.15	0.894806
98.25	0.892072
98.35	0.895387
98.45	0.893702
98.55	0.892429
98.65	0.895329
98.75	0.891974
98.85	0.892175
98.95	0.89605
99.05	0.89463
99.15	0.890141
99.25	0.90851
99.35	0.893948
99.45	0.895045
99.55	0.892067
99.65	0.891945
99.75	0.889942
99.85	0.889336
99.95	0.887498
100.05	0.891084
100.15	0.891161
100.25	0.8933
100.35	0.891816
100.45	0.891378
100.55	0.890531
100.65	0.891579
100.75	0.89019
100.85	0.89208
100.95	0.889797
101.05	0.88713
101.15	0.890668
101.25	0.885514
101.35	0.883202
101.45	0.886662
101.55	0.889392
101.65	0.891597
101.75	0.883531
101.85	0.885974
101.95	0.887256
102.05	0.885912
102.15	0.890596
102.25	0.887491
102.35	0.884471
102.45	0.881677
102.55	0.887551
102.65	0.884593
102.75	0.88256
102.85	0.884594
102.95	0.882146
103.05	0.882808
103.15	0.884342
103.25	0.886135
103.35	0.881044
103.45	0.883101
103.55	0.884756
103.65	0.883776
103.75	0.882934
103.85	0.880133
103.95	0.880388
104.05	0.877911
104.15	0.883295
104.25	0.883568
104.35	0.876427
104.45	0.878704
104.55	0.881783
104.65	0.87832
104.75	0.877328
104.85	0.879377
104.95	0.877428
105.05	0.879358
105.15	0.877557
105.25	0.877229
105.35	0.87686
105.45	0.880012
105.55	0.87692
105.65	0.877219
105.75	0.875987
105.85	0.876661
105.95	0.872964
106.05	0.87861
106.15	0.874693
106.25	0.876989
106.35	0.874908
106.45	0.875004
106.55	0.877996
106.65	0.876724
106.75	0.873689
106.85	0.872224
106.95	0.875722
107.05	0.874553
107.15	0.87467
107.25	0.874934
107.35	0.870959
107.45	0.872637
107.55	0.873256
107.65	0.871081
107.75	0.874053
107.85	0.871682
107.95	0.871933
108.05	0.870006
108.15	0.870053
108.25	0.869458
108.35	0.872123
108.45	0.870139
108.55	0.871832
108.65	0.871205
108.75	0.868339
108.85	0.871306
108.95	0.869229
109.05	0.870389
109.15	0.866704
109.25	0.868918
109.35	0.866862
109.45	0.868624
109.55	0.867118
109.65	0.868538
109.75	0.867341
109.85	0.867033
109.95	0.865401
110.05	0.867386
110.15	0.866399
110.25	0.864621
110.35	0.866101
110.45	0.865447
110.55	0.865643
110.65	0.861912
110.75	0.864342
110.85	0.863634
110.95	0.862953
111.05	0.865972
111.15	0.863335
111.25	0.862973
111.35	0.864226
111.45	0.864861
111.55	0.863809
111.65	0.86275
111.75	0.861821
111.85	0.860837
111.95	0.858963
112.05	0.861324
112.15	0.861645
112.25	0.861027
112.35	0.861428
112.45	0.860076
112.55	0.858345
112.65	0.860606
112.75	0.857434
112.85	0.85803
112.95	0.858415
113.05	0.858849
113.15	0.860064
113.25	0.859237
113.35	0.857338
113.45	0.857841
113.55	0.855417
113.65	0.854364
113.75	0.855975
113.85	0.858688
113.95	0.857869
114.05	0.856271
114.15	0.855963
114.25	0.854967
114.35	0.85441
114.45	0.855041
114.55	0.85361
114.65	0.856426
114.75	0.85365
114.85	0.856515
114.95	0.853321
115.05	0.855165
115.15	0.855975
115.25	0.851404
115.35	0.851717
115.45	0.848989
115.55	0.851474
115.65	0.850316
115.75	0.851175
115.85	0.852917
115.95	0.850023
116.05	0.849841
116.15	0.851076
116.25	0.848632
116.35	0.851152
116.45	0.85097
116.55	0.847921
116.65	0.849265
116.75	0.849389
116.85	0.846535
116.95	0.847877
117.05	0.849213
117.15	0.849913
117.25	0.845076
117.35	0.846291
117.45	0.84879
117.55	0.846547
117.65	0.843439
117.75	0.846949
117.85	0.847137
117.95	0.847727
118.05	0.844032
118.15	0.843264
118.25	0.847012
118.35	0.843563
118.45	0.843824
118.55	0.842338
118.65	0.845026
118.75	0.841885
118.85	0.842169
118.95	0.842559
119.05	0.840371
119.15	0.839554
119.25	0.839626
119.35	0.841732
119.45	0.838836
119.55	0.839649
119.65	0.84287
119.75	0.840807
119.85	0.838355
119.95	0.840438
120.05	0.840539
120.15	0.839417
120.25	0.839465
120.35	0.838934
120.45	0.836323
120.55	0.838933
120.65	0.839143
120.75	0.838963
120.85	0.837234
120.95	0.838156
121.05	0.835464
121.15	0.835797
121.25	0.834277
121.35	0.838456
121.45	0.834296
121.55	0.836112
121.65	0.835015
121.75	0.836057
121.85	0.836706
121.95	0.833459
122.05	0.837516
122.15	0.831195
122.25	0.832872
122.35	0.8318
122.45	0.831403
122.55	0.833485
122.65	0.831397
122.75	0.832729
122.85	0.831224
122.95	0.832221
123.05	0.83332
123.15	0.832591
123.25	0.832357
123.35	0.831478
123.45	0.832685
123.55	0.829817
123.65	0.830174
123.75	0.829266
123.85	0.828471
123.95	0.827542
124.05	0.828947
124.15	0.827666
124.25	0.827783
124.35	0.828222
124.45	0.825114
124.55	0.829126
124.65	0.825227
124.75	0.82893
124.85	0.826729
124.95	0.824807
125.05	0.827409
125.15	0.824566
125.25	0.823143
125.35	0.824145
125.45	0.824078
125.55	0.82331
125.65	0.824983
125.75	0.824976
125.85	0.823223
125.95	0.820557
126.05	0.822138
126.15	0.822932
126.25	0.823983
126.35	0.820562
126.45	0.821442
126.55	0.822389
126.65	0.821048
126.75	0.822898
126.85	0.819912
126.95	0.818941
127.05	0.820096
127.15	0.817856
127.25	0.819463
127.35	0.819805
127.45	0.819337
127.55	0.818772
127.65	0.818912
127.75	0.818996
127.85	0.820684
127.95	0.817524
128.05	0.816935
128.15	0.816026
128.25	0.815919
128.35	0.814923
128.45	0.814995
128.55	0.815477
128.65	0.818771
128.75	0.810668
128.85	0.81497
128.95	0.815251
129.05	0.814268
129.15	0.813175
129.25	0.812272
129.35	0.81457
129.45	0.809939
129.55	0.813498
129.65	0.814197
129.75	0.811988
129.85	0.811506
129.95	0.810336
130.05	0.811919
130.15	0.810384
130.25	0.811215
130.35	0.812443
130.45	0.810015
130.55	0.809181
130.65	0.809425
130.75	0.807105
130.85	0.809375
130.95	0.808287
131.05	0.807177
131.15	0.8064
131.25	0.810362
131.35	0.807684
131.45	0.806247
131.55	0.806714
131.65	0.808431
131.75	0.806451
131.85	0.80639
131.95	0.807771
132.05	0.804308
132.15	0.80409
132.25	0.807157
132.35	0.804337
132.45	0.804298
132.55	0.803357
132.65	0.803447
132.75	0.803678
132.85	0.802214
132.95	0.801588
133.05	0.801184
133.15	0.802136
133.25	0.803942
133.35	0.801725
133.45	0.801094
133.55	0.802028
133.65	0.79922
133.75	0.801344
133.85	0.799991
133.95	0.801338
134.05	0.802183
134.15	0.798688
134.25	0.798915
134.35	0.79779
134.45	0.799303
134.55	0.797054
134.65	0.798316
134.75	0.79942
134.85	0.796925
134.95	0.797186
135.05	0.797665
135.15	0.796461
135.25	0.794639
135.35	0.797536
135.45	0.79467
135.55	0.794227
135.65	0.796446
135.75	0.794899
135.85	0.79196
135.95	0.797237
136.05	0.793472
136.15	0.790649
136.25	0.791593
136.35	0.793447
136.45	0.791766
136.55	0.792852
136.65	0.792339
136.75	0.789827
136.85	0.789151
136.95	0.790627
137.05	0.792095
137.15	0.788631
137.25	0.789927
137.35	0.790885
137.45	0.790267
137.55	0.787502
137.65	0.787362
137.75	0.791067
137.85	0.790124
137.95	0.787607
138.05	0.78656
138.15	0.788705
138.25	0.784617
138.35	0.786383
138.45	0.78675
138.55	0.78505
138.65	0.789217
138.75	0.784512
138.85	0.785861
138.95	0.784122
139.05	0.785253
139.15	0.783897
139.25	0.784642
139.35	0.783581
139.45	0.785879
139.55	0.78324
139.65	0.783248
139.75	0.783988
139.85	0.781771
139.95	0.782055
140.05	0.782223
140.15	0.781931
140.25	0.783444
140.35	0.778993
140.45	0.782738
140.55	0.779764
140.65	0.777676
140.75	0.779897
140.85	0.778508
140.95	0.779821
141.05	0.781297
141.15	0.778521
141.25	0.77753
141.35	0.776895
141.45	0.778385
141.55	0.776985
141.65	0.77564
141.75	0.77637
141.85	0.775556
141.95	0.77561
142.05	0.776245
142.15	0.774315
142.25	0.777058
142.35	0.774406
142.45	0.774728
142.55	0.77218
142.65	0.775863
142.75	0.773129
142.85	0.773676
142.95	0.772957
143.05	0.774211
143.15	0.772922
143.25	0.774239
143.35	0.771541
143.45	0.772339
143.55	0.771171
143.65	0.769866
143.75	0.769097
143.85	0.769678
143.95	0.768715
144.05	0.76984
144.15	0.768077
144.25	0.771097
144.35	0.767899
144.45	0.766126
144.55	0.767171
144.65	0.770296
144.75	0.768834
144.85	0.766534
144.95	0.767149
145.05	0.76635
145.15	0.76614
145.25	0.767763
145.35	0.767336
145.45	0.765741
145.55	0.767048
145.65	0.764861
145.75	0.765189
145.85	0.763631
145.95	0.763933
146.05	0.764487
146.15	0.762515
146.25	0.761975
146.35	0.762643
146.45	0.763099
146.55	0.763143
146.65	0.76518
146.75	0.762331
146.85	0.761012
146.95	0.760613
147.05	0.75986
147.15	0.759451
147.25	0.760512
147.35	0.760921
147.45	0.759447
147.55	0.757744
147.65	0.759558
147.75	0.757402
147.85	0.757967
147.95	0.754848
148.05	0.757204
148.15	0.759115
148.25	0.755535
148.35	0.75519
148.45	0.75655
148.55	0.756808
148.65	0.757236
148.75	0.754717
148.85	0.757631
148.95	0.756267
149.05	0.756011
149.15	0.754811
149.25	0.757535
149.35	0.754946
149.45	0.753327
149.55	0.753138
149.65	0.7546
149.75	0.752201
149.85	0.756255
149.95	0.7501
150.05	0.74971
150.15	0.752037
150.25	0.751616
150.35	0.749678
150.45	0.75177
150.55	0.751971
150.65	0.75041
150.75	0.749965
150.85	0.74858
150.95	0.749156
151.05	0.749116
151.15	0.74937
151.25	0.747916
151.35	0.746367
151.45	0.746957
151.55	0.748498
151.65	0.749401
151.75	0.747606
151.85	0.746935
151.95	0.749184
152.05	0.744526
152.15	0.745662
152.25	0.744565
152.35	0.743932
152.45	0.745893
152.55	0.743496
152.65	0.743618
152.75	0.74577
152.85	0.743847
152.95	0.743601
153.05	0.742471
153.15	0.742742
153.25	0.741783
153.35	0.741408
153.45	0.741402
153.55	0.741093
153.65	0.740008
153.75	0.740309
153.85	0.741229
153.95	0.737934
154.05	0.737928
154.15	0.736952
154.25	0.738186
154.35	0.73956
154.45	0.739358
154.55	0.738346
154.65	0.73648
154.75	0.737266
154.85	0.740052
154.95	0.738213
155.05	0.734979
155.15	0.73616
155.25	0.736672
155.35	0.740073
155.45	0.735809
155.55	0.734384
155.65	0.73332
155.75	0.736524
155.85	0.73597
155.95	0.734046
156.05	0.731323
156.15	0.732912
156.25	0.735625
156.35	0.73164
156.45	0.730252
156.55	0.730711
156.65	0.733088
156.75	0.730906
156.85	0.730788
156.95	0.730453
157.05	0.733042
157.15	0.73176
157.25	0.730248
157.35	0.729269
157.45	0.728888
157.55	0.72813
157.65	0.729434
157.75	0.72789
157.85	0.729259
157.95	0.728222
158.05	0.727799
158.15	0.724312
158.25	0.727458
158.35	0.726619
158.45	0.725397
158.55	0.724941
158.65	0.725804
158.75	0.724799
158.85	0.724565
158.95	0.725275
159.05	0.723455
159.15	0.723374
159.25	0.724804
159.35	0.723761
159.45	0.723101
159.55	0.723378
159.65	0.722478
159.75	0.723763
159.85	0.722724
159.95	0.72309
160.05	0.723388
160.15	0.720424
160.25	0.720299
160.35	0.721931
160.45	0.719729
160.55	0.720803
160.65	0.721894
160.75	0.72022
160.85	0.72073
160.95	0.717993
161.05	0.71706
161.15	0.718334
161.25	0.715489
161.35	0.718176
161.45	0.715146
161.55	0.716774
161.65	0.717256
161.75	0.714091
161.85	0.715619
161.95	0.713846
162.05	0.714367
162.15	0.713789
162.25	0.714444
162.35	0.712818
162.45	0.714412
162.55	0.713692
162.65	0.714499
162.75	0.713259
162.85	0.712968
162.95	0.712918
163.05	0.711451
163.15	0.711428
163.25	0.711679
163.35	0.712612
163.45	0.71091
163.55	0.709199
163.65	0.709433
163.75	0.710072
163.85	0.709671
163.95	0.7092
164.05	0.70893
164.15	0.710749
164.25	0.708559
164.35	0.709645
164.45	0.706941
164.55	0.708159
164.65	0.707543
164.75	0.707882
164.85	0.707355
164.95	0.70617
165.05	0.705892
165.15	0.706453
165.25	0.704882
165.35	0.704604
165.45	0.70497
165.55	0.704515
165.65	0.703966
165.75	0.706137
165.85	0.703672
165.95	0.702305
166.05	0.702499
166.15	0.703841
166.25	0.70202
166.35	0.701805
166.45	0.702635
166.55	0.704083
166.65	0.700657
166.75	0.702401
166.85	0.702112
166.95	0.702429
167.05	0.696543
167.15	0.699728
167.25	0.69901
167.35	0.697503
167.45	0.698824
167.55	0.697589
167.65	0.697747
167.75	0.696648
167.85	0.69765
167.95	0.695524
168.05	0.696946
168.15	0.696794
168.25	0.696378
168.35	0.696606
168.45	0.699022
168.55	0.696031
168.65	0.694971
168.75	0.696139
168.85	0.694698
168.95	0.695683
169.05	0.694688
169.15	0.693827
169.25	0.692518
169.35	0.692412
169.45	0.693084
169.55	0.692755
169.65	0.693686
169.75	0.691822
169.85	0.689877
169.95	0.694588
170.05	0.690837
170.15	0.690245
170.25	0.691142
170.35	0.689724
170.45	0.689465
170.55	0.68731
170.65	0.689059
170.75	0.686532
170.85	0.687286
170.95	0.688289
171.05	0.68779
171.15	0.689025
171.25	0.688265
171.35	0.688368
171.45	0.688613
171.55	0.689015
171.65	0.684561
171.75	0.688712
171.85	0.68543
171.95	0.683698
172.05	0.6846
172.15	0.688014
172.25	0.685369
172.35	0.683269
172.45	0.682646
172.55	0.682829
172.65	0.683893
172.75	0.683697
172.85	0.682701
172.95	0.680157
173.05	0.684266
173.15	0.68044
173.25	0.680991
173.35	0.680655
173.45	0.680447
173.55	0.680236
173.65	0.679939
173.75	0.680062
173.85	0.679911
173.95	0.679529
174.05	0.677183
174.15	0.67798
174.25	0.678529
174.35	0.677732
174.45	0.677582
174.55	0.677903
174.65	0.67717
174.75	0.677482
174.85	0.677442
174.95	0.678321
175.05	0.676805
175.15	0.676991
175.25	0.674921
175.35	0.677169
175.45	0.673151
175.55	0.67326
175.65	0.672072
175.75	0.673846
175.85	0.672821
175.95	0.672521
176.05	0.671172
176.15	0.671888
176.25	0.674776
176.35	0.671654
176.45	0.672115
176.55	0.671251
176.65	0.670917
176.75	0.674477
176.85	0.670439
176.95	0.671193
177.05	0.670617
177.15	0.667369
177.25	0.668151
177.35	0.669343
177.45	0.669921
177.55	0.667287
177.65	0.668624
177.75	0.669976
177.85	0.665347
177.95	0.665461
178.05	0.666764
178.15	0.666171
178.25	0.668423
178.35	0.665783
178.45	0.664266
178.55	0.66635
178.65	0.663863
178.75	0.663029
178.85	0.663937
178.95	0.662812
179.05	0.663111
179.15	0.664771
179.25	0.663956
179.35	0.662062
179.45	0.662545
179.55	0.662815
179.65	0.661112
179.75	0.661842
179.85	0.66092
179.95	0.659579
180.05	0.661395
180.15	0.660025
180.25	0.659567
180.35	0.660362
180.45	0.660006
180.55	0.661358
180.65	0.662155
180.75	0.658667
180.85	0.65666
180.95	0.657462
181.05	0.657611
181.15	0.658412
181.25	0.655623
181.35	0.655342
181.45	0.654187
181.55	0.658547
181.65	0.656762
181.75	0.655176
181.85	0.654946
181.95	0.655027
182.05	0.65511
182.15	0.655423
182.25	0.654484
182.35	0.65298
182.45	0.651523
182.55	0.654512
182.65	0.652188
182.75	0.652507
182.85	0.653459
182.95	0.651956
183.05	0.65204
183.15	0.650292
183.25	0.649614
183.35	0.648899
183.45	0.651775
183.55	0.649925
183.65	0.648555
183.75	0.649366
183.85	0.6499
183.95	0.649713
184.05	0.648421
184.15	0.647314
184.25	0.648269
184.35	0.648289
184.45	0.648147
184.55	0.646544
184.65	0.646213
184.75	0.644957
184.85	0.645842
184.95	0.644985
185.05	0.645617
185.15	0.644995
185.25	0.644436
185.35	0.64407
185.45	0.642895
185.55	0.644287
185.65	0.644127
185.75	0.6443
185.85	0.643454
185.95	0.641241
186.05	0.641051
186.15	0.643295
186.25	0.642573
186.35	0.644706
186.45	0.642321
186.55	0.639208
186.65	0.642091
186.75	0.642116
186.85	0.638708
186.95	0.640416
187.05	0.639715
187.15	0.637051
187.25	0.635971
187.35	0.641418
187.45	0.638036
187.55	0.637414
187.65	0.638158
187.75	0.636904
187.85	0.636437
187.95	0.635793
188.05	0.636351
188.15	0.636795
188.25	0.63565
188.35	0.634976
188.45	0.636247
188.55	0.633942
188.65	0.634249
188.75	0.634684
188.85	0.633022
188.95	0.63489
189.05	0.63488
189.15	0.632321
189.25	0.636642
189.35	0.63256
189.45	0.632773
189.55	0.630842
189.65	0.63148
189.75	0.63038
189.85	0.631635
189.95	0.629986
190.05	0.62894
190.15	0.632338
190.25	0.631473
190.35	0.629397
190.45	0.627907
190.55	0.627872
190.65	0.62751
190.75	0.626742
190.85	0.626655
190.95	0.627478
191.05	0.626937
191.15	0.626907
191.25	0.629185
191.35	0.625174
191.45	0.623896
191.55	0.62525
191.65	0.626438
191.75	0.624401
191.85	0.623322
191.95	0.624628
192.05	0.621622
192.15	0.62442
192.25	0.624328
192.35	0.621922
192.45	0.622299
192.55	0.623578
192.65	0.621895
192.75	0.621462
192.85	0.620942
192.95	0.6218
193.05	0.62086
193.15	0.619575
193.25	0.619733
193.35	0.621182
193.45	0.619873
193.55	0.620676
193.65	0.618532
193.75	0.619452
193.85	0.61781
193.95	0.617667
194.05	0.618219
194.15	0.61503
194.25	0.617652
194.35	0.616011
194.45	0.614396
194.55	0.617709
194.65	0.615682
194.75	0.615592
194.85	0.615424
194.95	0.615262
195.05	0.615427
195.15	0.614416
195.25	0.615798
195.35	0.613579
195.45	0.615202
195.55	0.613099
195.65	0.612462
195.75	0.612605
195.85	0.613831
195.95	0.612331
196.05	0.611762
196.15	0.609774
196.25	0.611288
196.35	0.612651
196.45	0.609088
196.55	0.609621
196.65	0.610114
196.75	0.610295
196.85	0.609748
196.95	0.609606
197.05	0.610903
197.15	0.607863
197.25	0.607584
197.35	0.608247
197.45	0.606579
197.55	0.608159
197.65	0.607421
197.75	0.607131
197.85	0.606148
197.95	0.606063
198.05	0.606423
198.15	0.606367
198.25	0.605562
198.35	0.604737
198.45	0.605283
198.55	0.604035
198.65	0.604624
198.75	0.603232
198.85	0.603586
198.95	0.602921
199.05	0.603086
199.15	0.603788
199.25	0.601609
199.35	0.60351
199.45	0.602303
199.55	0.601466
199.65	0.600521
199.75	0.600566
199.85	0.60065
[truncated: 1,649 more rows]

## Sheet: Figure 1e
Oligomycin addition
Time (s)	Absorbance at 340 nm (mAU)
0.05	0.985114
0.15	0.986739
0.25	0.987806
0.35	0.990736
0.45	0.985045
0.55	0.987572
0.65	0.987931
0.75	0.987822
0.85	0.985574
0.95	0.98649
1.05	0.987045
1.15	0.987288
1.25	0.986643
1.35	0.986422
1.45	0.988289
1.55	0.984245
1.65	0.986986
1.75	0.990419
1.85	0.987839
1.95	0.985783
2.05	0.986697
2.15	0.985194
2.25	0.988777
2.35	0.988079
2.45	0.987115
2.55	0.985478
2.65	0.990437
2.75	0.98693
2.85	0.989975
2.95	0.985487
3.05	0.990113
3.15	0.985879
3.25	0.986636
3.35	0.986328
3.45	0.985518
3.55	0.985975
3.65	0.989706
3.75	0.986118
3.85	0.987037
3.95	0.986627
4.05	0.985338
4.15	0.98994
4.25	0.988298
4.35	0.986224
4.45	0.986809
4.55	0.987475
4.65	0.988301
4.75	0.985159
4.85	0.987057
4.95	0.986995
5.05	0.98731
5.15	0.985613
5.25	0.984144
5.35	0.985875
5.45	0.986888
5.55	0.984948
5.65	0.985073
5.75	0.986469
5.85	0.985184
5.95	0.985283
6.05	0.987128
6.15	0.986313
6.25	0.986105
6.35	0.986853
6.45	0.988321
6.55	0.987112
6.65	0.986454
6.75	0.984051
6.85	0.988493
6.95	0.98493
7.05	0.987579
7.15	0.988535
7.25	0.987152
7.35	0.985944
7.45	0.987493
7.55	0.988754
7.65	0.988737
7.75	0.986687
7.85	0.9884
7.95	0.987833
8.05	0.986477
8.15	0.986745
8.25	0.989408
8.35	0.988676
8.45	0.988188
8.55	0.986097
8.65	0.985829
8.75	0.987344
8.85	0.985524
8.95	0.987287
9.05	0.988016
9.15	0.988839
9.25	0.985566
9.35	0.985702
9.45	0.988118
9.55	0.98517
9.65	0.98641
9.75	0.985932
9.85	0.98506
9.95	0.985578
10.05	0.983689
10.15	0.986412
10.25	0.983178
10.35	0.985269
10.45	0.984254
10.55	0.985861
10.65	0.985622
10.75	0.987876
10.85	0.986401
10.95	0.984376
11.05	0.987165
11.15	0.985444
11.25	0.984345
11.35	0.987513
11.45	0.987267
11.55	0.986304
11.65	0.986437
11.75	0.984762
11.85	0.988173
11.95	0.983429
12.05	0.984308
12.15	0.985394
12.25	0.9855
12.35	0.984731
12.45	0.981519
12.55	0.985063
12.65	0.992109
12.75	0.987152
12.85	0.986173
12.95	0.984441
13.05	0.987731
13.15	0.984147
13.25	0.987661
13.35	0.988892
13.45	0.986389
13.55	0.984897
13.65	0.98575
13.75	0.98488
13.85	0.98822
13.95	0.987736
14.05	0.986627
14.15	0.987879
14.25	0.984934
14.35	0.984416
14.45	0.983574
14.55	0.988183
14.65	0.98363
14.75	0.986055
14.85	0.984989
14.95	0.984682
15.05	0.98359
15.15	0.988725
15.25	0.984627
15.35	0.987637
15.45	0.985331
15.55	0.987774
15.65	0.982763
15.75	0.986454
15.85	0.983566
15.95	0.985931
16.05	0.98645
16.15	0.986562
16.25	0.98511
16.35	0.98369
16.45	0.98425
16.55	0.989643
16.65	0.986755
16.75	0.987036
16.85	0.984862
16.95	0.987095
17.05	0.982527
17.15	0.984789
17.25	0.985632
17.35	0.98526
17.45	0.986629
17.55	0.986695
17.65	0.985447
17.75	0.983758
17.85	0.984765
17.95	0.983186
18.05	0.983071
18.15	0.989807
18.25	0.988293
18.35	0.981518
18.45	0.986242
18.55	0.989649
18.65	0.988988
18.75	0.984244
18.85	0.98376
18.95	0.990078
19.05	0.984964
19.15	0.986253
19.25	0.982783
19.35	0.986083
19.45	0.987693
19.55	0.985073
19.65	0.987127
19.75	0.983992
19.85	0.985805
19.95	0.985924
20.05	0.986375
20.15	0.982625
20.25	0.986087
20.35	0.986348
20.45	0.986816
20.55	0.983443
20.65	0.984323
20.75	0.985284
20.85	0.988185
20.95	0.9886
21.05	0.987342
21.15	0.987059
21.25	0.990132
21.35	1.05936
21.45	0.983664
21.55	0.973742
21.65	0.976154
21.75	0.97519
21.85	0.971558
21.95	0.975103
22.05	0.974381
22.15	0.973729
22.25	0.973519
22.35	0.972702
22.45	0.971909
22.55	0.970417
22.65	0.975067
22.75	0.974621
22.85	0.972407
22.95	0.971704
23.05	0.972406
23.15	0.97256
23.25	0.973354
23.35	0.971441
23.45	0.971823
23.55	0.969171
23.65	0.973224
23.75	0.973257
23.85	0.969978
23.95	0.968546
24.05	0.968466
24.15	0.968001
24.25	0.967668
24.35	0.968307
24.45	0.965753
24.55	0.970581
24.65	0.967397
24.75	0.967076
24.85	0.965986
24.95	0.964124
25.05	0.965481
25.15	0.963076
25.25	0.964384
25.35	0.965557
25.45	0.962837
25.55	0.966185
25.65	0.964706
25.75	0.962921
25.85	0.96275
25.95	0.962298
26.05	0.958559
26.15	0.961529
26.25	0.960626
26.35	0.958817
26.45	0.961885
26.55	0.958716
26.65	0.959453
26.75	0.957575
26.85	0.959251
26.95	0.958121
27.05	0.955321
27.15	0.959133
27.25	0.957732
27.35	0.954554
27.45	0.957787
27.55	0.956709
27.65	0.954794
27.75	0.955059
27.85	0.954249
27.95	0.955486
28.05	0.954514
28.15	0.951005
28.25	0.955676
28.35	0.953828
28.45	0.952999
28.55	0.951807
28.65	0.954754
28.75	0.951366
28.85	0.951864
28.95	0.950373
29.05	0.950892
29.15	0.948515
29.25	0.95165
29.35	0.951505
29.45	0.947715
29.55	0.949728
29.65	0.950893
29.75	0.946916
29.85	0.944103
29.95	0.947377
30.05	0.946709
30.15	0.947125
30.25	0.946776
30.35	0.943152
30.45	0.944331
30.55	0.942874
30.65	0.94533
30.75	0.942189
30.85	0.941865
30.95	0.942513
31.05	0.943641
31.15	0.942822
31.25	0.94513
31.35	0.94266
31.45	0.942059
31.55	0.942968
31.65	0.943134
31.75	0.937338
31.85	0.939892
31.95	0.939017
32.05	0.941966
32.15	0.941183
32.25	0.938112
32.35	0.939815
32.45	0.938591
32.55	0.936984
32.65	0.939364
32.75	0.940409
32.85	0.938203
32.95	0.936274
33.05	0.940145
33.15	0.933425
33.25	0.938151
33.35	0.936027
33.45	0.936752
33.55	0.934295
33.65	0.935748
33.75	0.936101
33.85	0.93391
33.95	0.93615
34.05	0.938092
34.15	0.935997
34.25	0.935217
34.35	0.934789
34.45	0.933938
34.55	0.932719
34.65	0.935995
34.75	0.933387
34.85	0.933799
34.95	0.932252
35.05	0.9343
35.15	0.932761
35.25	0.931676
35.35	0.934038
35.45	0.932018
35.55	0.933063
35.65	0.934483
35.75	0.930043
35.85	0.929724
35.95	0.931608
36.05	0.930983
36.15	0.929072
36.25	0.931205
36.35	0.927685
36.45	0.933222
36.55	0.930019
36.65	0.930823
36.75	0.927852
36.85	0.929687
36.95	0.928594
37.05	0.929079
37.15	0.929747
37.25	0.930498
37.35	0.928006
37.45	0.926753
37.55	0.926412
37.65	0.926837
37.75	0.928236
37.85	0.927151
37.95	0.928718
38.05	0.926395
38.15	0.930464
38.25	0.92736
38.35	0.926746
38.45	0.927336
38.55	0.92606
38.65	0.926947
38.75	0.923646
38.85	0.926095
38.95	0.925453
39.05	0.926118
39.15	0.924334
39.25	0.926131
39.35	0.928263
39.45	0.924924
39.55	0.925188
39.65	0.9258
39.75	0.927552
39.85	0.922182
39.95	0.92611
40.05	0.922723
40.15	0.921599
40.25	0.925933
40.35	0.926387
40.45	0.923394
40.55	0.924558
40.65	0.921324
40.75	0.923362
40.85	0.921758
40.95	0.923337
41.05	0.924796
41.15	0.925958
41.25	0.927267
41.35	0.922877
41.45	0.922317
41.55	0.922936
41.65	0.921364
41.75	0.925049
41.85	0.921818
41.95	0.923272
42.05	0.925632
42.15	0.921273
42.25	0.92253
42.35	0.921805
42.45	0.92097
42.55	0.922241
42.65	0.922319
42.75	0.920009
42.85	0.921553
42.95	0.921591
43.05	0.921483
43.15	0.923687
43.25	0.919819
43.35	0.921074
43.45	0.920836
43.55	0.919428
43.65	0.923529
43.75	0.921879
43.85	0.919024
43.95	0.919653
44.05	0.921432
44.15	0.92184
44.25	0.9202
44.35	0.919513
44.45	0.921271
44.55	0.918667
44.65	0.919407
44.75	0.921021
44.85	0.919671
44.95	0.918771
45.05	0.919892
45.15	0.919919
45.25	0.922089
45.35	0.919751
45.45	0.920312
45.55	0.917746
45.65	0.919447
45.75	0.916374
45.85	0.916828
45.95	0.920348
46.05	0.918092
46.15	0.917148
46.25	0.920305
46.35	0.918337
46.45	0.91885
46.55	0.916305
46.65	0.92184
46.75	0.91694
46.85	0.918178
46.95	0.918919
47.05	0.917025
47.15	0.919032
47.25	0.917485
47.35	0.918527
47.45	0.917843
47.55	0.917967
47.65	0.916447
47.75	0.917846
47.85	0.916316
47.95	0.916161
48.05	0.918997
48.15	0.916538
48.25	0.917208
48.35	0.918347
48.45	0.91733
48.55	0.920526
48.65	0.917773
48.75	0.918278
48.85	0.917071
48.95	0.915451
49.05	0.914438
49.15	0.918731
49.25	0.914535
49.35	0.9171
49.45	0.91655
49.55	0.91975
49.65	0.915656
49.75	0.916303
49.85	0.918366
49.95	0.915443
50.05	0.918069
50.15	0.917379
50.25	0.919687
50.35	0.913951
50.45	0.91963
50.55	0.915925
50.65	0.915443
50.75	0.917353
50.85	0.91781
50.95	0.918348
51.05	0.917874
51.15	0.915428
51.25	0.916456
51.35	0.91586
51.45	0.914008
51.55	0.916122
51.65	0.918112
51.75	0.91126
51.85	0.91707
51.95	0.9145
52.05	0.917505
52.15	0.913796
52.25	0.91441
52.35	0.915909
52.45	0.916108
52.55	0.912627
52.65	0.914788
52.75	0.911943
52.85	0.915272
52.95	0.916518
53.05	0.914894
53.15	0.915578
53.25	0.91465
53.35	0.915887
53.45	0.91514
53.55	0.914621
53.65	0.914883
53.75	0.916643
53.85	0.914495
53.95	0.914837
54.05	0.914822
54.15	0.9126
54.25	0.912545
54.35	0.913756
54.45	0.913795
54.55	0.911825
54.65	0.913016
54.75	0.913692
54.85	0.914134
54.95	0.912995
55.05	0.916227
55.15	0.915675
55.25	0.913668
55.35	0.912743
55.45	0.91444
55.55	0.913866
55.65	0.912927
55.75	0.913706
55.85	0.914327
55.95	0.913016
56.05	0.915475
56.15	0.915822
56.25	0.913396
56.35	0.914117
56.45	0.91311
56.55	0.917445
56.65	0.911364
56.75	0.91345
56.85	0.917265
56.95	0.912168
57.05	0.912197
57.15	0.915105
57.25	0.913369
57.35	0.91366
57.45	0.916751
57.55	0.914007
57.65	0.913526
57.75	0.913801
57.85	0.912298
57.95	0.913967
58.05	0.911257
58.15	0.912412
58.25	0.90968
58.35	0.912913
58.45	0.913018
58.55	0.911988
58.65	0.911223
58.75	0.913605
58.85	0.914704
58.95	0.913842
59.05	0.911755
59.15	0.913513
59.25	0.914085
59.35	0.917565
59.45	0.909926
59.55	0.911957
59.65	0.912611
59.75	0.913077
59.85	0.91097
59.95	0.911446
60.05	0.913913
60.15	0.913269
60.25	0.913577
60.35	0.910994
60.45	0.912621
60.55	0.91324
60.65	0.913443
60.75	0.912677
60.85	0.914291
60.95	0.913583
61.05	0.909889
61.15	0.912147
61.25	0.914931
61.35	0.913172
61.45	0.910966
61.55	0.913411
61.65	0.91443
61.75	0.913111
61.85	0.912143
61.95	0.912669
62.05	0.913916
62.15	0.910316
62.25	0.913269
62.35	0.916213
62.45	0.910066
62.55	0.91118
62.65	0.912452
62.75	0.91109
62.85	0.911438
62.95	0.911706
63.05	0.914232
63.15	0.910632
63.25	0.914389
63.35	0.911704
63.45	0.914896
63.55	0.911324
63.65	0.911949
63.75	0.913074
63.85	0.910923
63.95	0.912744
64.05	0.911599
64.15	0.913932
64.25	0.91263
64.35	0.913239
64.45	0.913785
64.55	0.909765
64.65	0.909826
64.75	0.912514
64.85	0.911443
64.95	0.910391
65.05	0.909524
65.15	0.913906
65.25	0.913159
65.35	0.911273
65.45	0.911194
65.55	0.913743
65.65	0.911957
65.75	0.910151
65.85	0.911954
65.95	0.913614
66.05	0.913443
66.15	0.910632
66.25	0.911637
66.35	0.911713
66.45	0.911302
66.55	0.914425
66.65	0.911929
66.75	0.911646
66.85	0.912106
66.95	0.911557
67.05	0.910113
67.15	0.912852
67.25	0.909101
67.35	0.910476
67.45	0.911825
67.55	0.909834
67.65	0.910135
67.75	0.911386
67.85	0.910969
67.95	0.910828
68.05	0.912596
68.15	0.912166
68.25	0.909719
68.35	0.913456
68.45	0.911994
68.55	0.911734
68.65	0.909707
68.75	0.910997
68.85	0.913335
68.95	0.910509
69.05	0.909656
69.15	0.914478
69.25	0.911588
69.35	0.908941
69.45	0.911205
69.55	0.912616
69.65	0.912418
69.75	0.909116
69.85	0.911711
69.95	0.913406
70.05	0.914905
70.15	0.90929
70.25	0.909858
70.35	0.910948
70.45	0.911276
70.55	0.911389
70.65	0.91055
70.75	0.911708
70.85	0.915374
70.95	0.913796
71.05	0.911489
71.15	0.912541
71.25	0.91466
71.35	0.911489
71.45	0.91061
71.55	0.911315
71.65	0.91315
71.75	0.91116
71.85	0.911787
71.95	0.911071
72.05	0.909487
72.15	0.91023
72.25	0.910326
72.35	0.911614
72.45	0.91221
72.55	0.911866
72.65	0.906942
72.75	0.912486
72.85	0.912012
72.95	0.912196
73.05	0.911962
73.15	0.91585
73.25	0.91074
73.35	0.91012
73.45	0.908788
73.55	0.909801
73.65	0.91016
73.75	0.913182
73.85	0.912585
73.95	0.910658
74.05	0.912011
74.15	0.910449
74.25	0.908856
74.35	0.907472
74.45	0.91216
74.55	0.909606
74.65	0.909996
74.75	0.908806
74.85	0.909731
74.95	0.909823
75.05	0.911279
75.15	0.91201
75.25	0.907772
75.35	0.910849
75.45	0.910535
75.55	0.910067
75.65	0.909533
75.75	0.91009
75.85	0.909467
75.95	0.911072
76.05	0.910495
76.15	0.909903
76.25	0.911822
76.35	0.910091
76.45	0.909039
76.55	0.909684
76.65	0.912524
76.75	0.909509
76.85	0.907159
76.95	0.910822
77.05	0.909507
77.15	0.910851
77.25	0.905342
77.35	0.910941
77.45	0.911273
77.55	0.910041
77.65	0.911114
77.75	0.907786
77.85	0.909194
77.95	0.909727
78.05	0.909578
78.15	0.905166
78.25	0.910198
78.35	0.908043
78.45	0.911137
78.55	0.911091
78.65	0.909435
78.75	0.907662
78.85	0.909935
78.95	0.910286
79.05	0.910876
79.15	0.908328
79.25	0.908323
79.35	0.908336
79.45	0.911017
79.55	0.907194
79.65	0.908321
79.75	0.909697
79.85	0.910406
79.95	0.908618
80.05	0.908423
80.15	0.909379
80.25	0.910769
80.35	0.909549
80.45	0.90747
80.55	0.907633
80.65	0.909853
80.75	0.910034
80.85	0.907227
80.95	0.905919
81.05	0.908487
81.15	0.910561
81.25	0.907184
81.35	0.909485
81.45	0.910437
81.55	0.908492
81.65	0.909218
81.75	0.91077
81.85	0.908558
81.95	0.907194
82.05	0.905825
82.15	0.911195
82.25	0.907292
82.35	0.908179
82.45	0.90938
82.55	0.908524
82.65	0.910646
82.75	0.908749
82.85	0.907813
82.95	0.90744
83.05	0.907245
83.15	0.909262
83.25	0.908217
83.35	0.908273
83.45	0.907795
83.55	0.907393
83.65	0.909567
83.75	0.908677
83.85	0.907725
83.95	0.906728
84.05	0.909792
84.15	0.907792
84.25	0.905842
84.35	0.909031
84.45	0.906509
84.55	0.907494
84.65	0.908446
84.75	0.905818
84.85	0.905846
84.95	0.908792
85.05	0.906852
85.15	0.907203
85.25	0.905916
85.35	0.906102
85.45	0.907837
85.55	0.903499
85.65	0.906187
85.75	0.906607
85.85	0.908027
85.95	0.906426
86.05	0.903939
86.15	0.906424
86.25	0.906858
86.35	0.906678
86.45	0.906503
86.55	0.905867
86.65	0.907723
86.75	0.905443
86.85	0.904193
86.95	0.905415
87.05	0.905008
87.15	0.904271
87.25	0.905765
87.35	0.905064
87.45	0.90433
87.55	0.905643
87.65	0.904259
87.75	0.905482
87.85	0.902802
87.95	0.903864
88.05	0.906014
88.15	0.903623
88.25	0.903781
88.35	0.901503
88.45	0.905393
88.55	0.903122
88.65	0.901182
88.75	0.902925
88.85	0.90374
88.95	0.900952
89.05	0.905788
89.15	0.901595
89.25	0.901134
89.35	0.900226
89.45	0.90541
89.55	0.902905
89.65	0.901165
89.75	0.901929
89.85	0.904342
89.95	0.900248
90.05	0.902895
90.15	0.901535
90.25	0.903918
90.35	0.902199
90.45	0.899985
90.55	0.901741
90.65	0.901602
90.75	0.900314
90.85	0.90035
90.95	0.902067
91.05	0.901624
91.15	0.90085
91.25	0.901017
91.35	0.899965
91.45	0.901165
91.55	0.901767
91.65	0.901462
91.75	0.899833
91.85	0.900987
91.95	0.902574
92.05	0.90086
92.15	0.89824
92.25	0.90106
92.35	0.897921
92.45	0.895913
92.55	0.90058
92.65	0.897768
92.75	0.898743
92.85	0.898906
92.95	0.899655
93.05	0.896801
93.15	0.900395
93.25	0.900473
93.35	0.896373
93.45	0.896867
93.55	0.896718
93.65	0.896883
93.75	0.899167
93.85	0.897076
93.95	0.895515
94.05	0.897206
94.15	0.89797
94.25	0.899125
94.35	0.895396
94.45	0.896901
94.55	0.895265
94.65	0.897559
94.75	0.893697
94.85	0.895022
94.95	0.897186
95.05	0.897998
95.15	0.895763
95.25	0.89336
95.35	0.89708
95.45	0.895404
95.55	0.894926
95.65	0.893242
95.75	0.892486
95.85	0.894544
95.95	0.89356
96.05	0.894453
96.15	0.893785
96.25	0.893427
96.35	0.893226
96.45	0.892092
96.55	0.894635
96.65	0.895411
96.75	0.894927
96.85	0.890102
96.95	0.893815
97.05	0.893367
97.15	0.889863
97.25	0.890877
97.35	0.892791
97.45	0.892263
97.55	0.894962
97.65	0.891509
97.75	0.892129
97.85	0.891399
97.95	0.893591
98.05	0.893018
98.15	0.891626
98.25	0.889769
98.35	0.889701
98.45	0.8887
98.55	0.889621
98.65	0.89165
98.75	0.888178
98.85	0.887192
98.95	0.888241
99.05	0.889883
99.15	0.888852
99.25	0.89151
99.35	0.887995
99.45	0.890393
99.55	0.887995
99.65	0.887482
99.75	0.889471
99.85	0.88626
99.95	0.888753
100.05	0.887009
100.15	0.888106
100.25	0.888822
100.35	0.8888
100.45	0.886967
100.55	0.888638
100.65	0.885609
100.75	0.887357
100.85	0.88782
100.95	0.886719
101.05	0.883979
101.15	0.884611
101.25	0.884426
101.35	0.884756
101.45	0.885792
101.55	0.886276
101.65	0.887399
101.75	0.884187
101.85	0.882213
101.95	0.884666
102.05	0.88172
102.15	0.883051
102.25	0.881494
102.35	0.880171
102.45	0.884263
102.55	0.882626
102.65	0.879717
102.75	0.881563
102.85	0.881587
102.95	0.882946
103.05	0.882108
103.15	0.882748
103.25	0.880944
103.35	0.880229
103.45	0.881778
103.55	0.88114
103.65	0.881022
103.75	0.884488
103.85	0.881224
103.95	0.880385
104.05	0.880354
104.15	0.880084
104.25	0.879611
104.35	0.87798
104.45	0.880909
104.55	0.87744
104.65	0.880739
104.75	0.877531
104.85	0.878925
104.95	0.877908
105.05	0.880407
105.15	0.879843
105.25	0.873588
105.35	0.87634
105.45	0.876059
105.55	0.875741
105.65	0.876053
105.75	0.874986
105.85	0.875674
105.95	0.877376
106.05	0.877386
106.15	0.876242
106.25	0.875855
106.35	0.876195
106.45	0.874924
106.55	0.875819
106.65	0.877509
106.75	0.873041
106.85	0.871031
106.95	0.876574
107.05	0.873637
107.15	0.871447
107.25	0.875695
107.35	0.874066
107.45	0.874137
107.55	0.873734
107.65	0.872126
107.75	0.874091
107.85	0.87123
107.95	0.873643
108.05	0.870291
108.15	0.870588
108.25	0.872647
108.35	0.87054
108.45	0.871383
108.55	0.87286
108.65	0.866908
108.75	0.871891
108.85	0.870093
108.95	0.869113
109.05	0.871247
109.15	0.869389
109.25	0.8686
109.35	0.868077
109.45	0.868978
109.55	0.868032
109.65	0.866909
109.75	0.868296
109.85	0.867488
109.95	0.865871
110.05	0.865945
110.15	0.866888
110.25	0.869046
110.35	0.865487
110.45	0.867918
110.55	0.866031
110.65	0.865633
110.75	0.864932
110.85	0.864081
110.95	0.868272
111.05	0.866153
111.15	0.865113
111.25	0.864964
111.35	0.864299
111.45	0.862577
111.55	0.863002
111.65	0.865089
111.75	0.868208
111.85	0.864702
111.95	0.862549
112.05	0.863719
112.15	0.862012
112.25	0.860996
112.35	0.863859
112.45	0.863143
112.55	0.862649
112.65	0.861631
112.75	0.860639
112.85	0.860742
112.95	0.860062
113.05	0.85985
113.15	0.861969
113.25	0.859292
113.35	0.859494
113.45	0.861174
113.55	0.857856
113.65	0.862488
113.75	0.859078
113.85	0.858564
113.95	0.858843
114.05	0.857434
114.15	0.858731
114.25	0.856037
114.35	0.85946
114.45	0.857138
114.55	0.857562
114.65	0.856781
114.75	0.856774
114.85	0.855581
114.95	0.854007
115.05	0.857048
115.15	0.855289
115.25	0.856463
115.35	0.85498
115.45	0.85434
115.55	0.855739
115.65	0.850941
115.75	0.854074
115.85	0.854794
115.95	0.854459
116.05	0.852803
116.15	0.854792
116.25	0.855439
116.35	0.854395
116.45	0.85485
116.55	0.850866
116.65	0.852385
116.75	0.85038
116.85	0.851114
116.95	0.850399
117.05	0.850462
117.15	0.85149
117.25	0.848191
117.35	0.848849
117.45	0.850489
117.55	0.851087
117.65	0.849242
117.75	0.850155
117.85	0.849538
117.95	0.850966
118.05	0.849595
118.15	0.847925
118.25	0.850916
118.35	0.851042
118.45	0.847803
118.55	0.850006
118.65	0.847257
118.75	0.847528
118.85	0.846395
118.95	0.846547
119.05	0.846959
119.15	0.843953
119.25	0.844066
119.35	0.844272
119.45	0.846376
119.55	0.842785
119.65	0.844966
119.75	0.845025
119.85	0.845589
119.95	0.842492
120.05	0.842958
120.15	0.844474
120.25	0.843039
120.35	0.841951
120.45	0.841277
120.55	0.844441
120.65	0.841571
120.75	0.838255
120.85	0.841766
120.95	0.840229
121.05	0.841472
121.15	0.842033
121.25	0.83893
121.35	0.840756
121.45	0.841027
121.55	0.841796
121.65	0.839808
121.75	0.839424
121.85	0.839717
121.95	0.838183
122.05	0.837342
122.15	0.839321
122.25	0.837749
122.35	0.835935
122.45	0.836348
122.55	0.837538
122.65	0.837863
122.75	0.834956
122.85	0.83623
122.95	0.835302
123.05	0.838097
123.15	0.835231
123.25	0.836301
123.35	0.836382
123.45	0.836947
123.55	0.833069
123.65	0.834452
123.75	0.832601
123.85	0.835262
123.95	0.834598
124.05	0.831522
124.15	0.833438
124.25	0.835687
124.35	0.832241
124.45	0.83129
124.55	0.831796
124.65	0.83287
124.75	0.830497
124.85	0.829521
124.95	0.831354
125.05	0.830939
125.15	0.832066
125.25	0.833281
125.35	0.831187
125.45	0.828371
125.55	0.831579
125.65	0.828792
125.75	0.830186
125.85	0.828454
125.95	0.825954
126.05	0.829528
126.15	0.828645
126.25	0.828524
126.35	0.826908
126.45	0.823356
126.55	0.824586
126.65	0.828902
126.75	0.827668
126.85	0.826992
126.95	0.826885
127.05	0.826696
127.15	0.826512
127.25	0.823934
127.35	0.823494
127.45	0.824409
127.55	0.824782
127.65	0.823047
127.75	0.823754
127.85	0.82602
127.95	0.824082
128.05	0.823947
128.15	0.823757
128.25	0.82293
128.35	0.819254
128.45	0.821486
128.55	0.820875
128.65	0.820869
128.75	0.821226
128.85	0.821067
128.95	0.819671
129.05	0.818974
129.15	0.819964
129.25	0.817858
129.35	0.821172
129.45	0.818597
129.55	0.819132
129.65	0.816312
129.75	0.819547
129.85	0.8194
129.95	0.815549
130.05	0.815319
130.15	0.819146
130.25	0.817044
130.35	0.816797
130.45	0.815848
130.55	0.816051
130.65	0.814548
130.75	0.814764
130.85	0.815144
130.95	0.81617
131.05	0.815543
131.15	0.814452
131.25	0.815085
131.35	0.814859
131.45	0.812622
131.55	0.812086
131.65	0.811532
131.75	0.812621
131.85	0.81465
131.95	0.813331
132.05	0.810221
132.15	0.811807
132.25	0.81103
132.35	0.810094
132.45	0.810849
132.55	0.812227
132.65	0.812469
132.75	0.810632
132.85	0.808388
132.95	0.808033
133.05	0.810022
133.15	0.809436
133.25	0.808798
133.35	0.809394
133.45	0.81079
133.55	0.808206
133.65	0.808082
133.75	0.807012
133.85	0.807451
133.95	0.807238
134.05	0.806927
134.15	0.804901
134.25	0.805635
134.35	0.808345
134.45	0.806603
134.55	0.806596
134.65	0.804086
134.75	0.803976
134.85	0.805253
134.95	0.805601
135.05	0.805304
135.15	0.803752
135.25	0.803702
135.35	0.803391
135.45	0.801213
135.55	0.801146
135.65	0.800945
135.75	0.802005
135.85	0.801316
135.95	0.800949
136.05	0.801731
136.15	0.799077
136.25	0.7986
136.35	0.800842
136.45	0.798655
136.55	0.800939
136.65	0.801515
136.75	0.7997
136.85	0.798134
136.95	0.798124
137.05	0.800686
137.15	0.794936
137.25	0.79809
137.35	0.800086
137.45	0.797784
137.55	0.799607
137.65	0.795713
137.75	0.796283
137.85	0.795893
137.95	0.795545
138.05	0.794525
138.15	0.795475
138.25	0.795264
138.35	0.794581
138.45	0.794734
138.55	0.793676
138.65	0.795568
138.75	0.792305
138.85	0.794527
138.95	0.79416
139.05	0.793817
139.15	0.794201
139.25	0.792348
139.35	0.792058
139.45	0.792024
139.55	0.790957
139.65	0.791478
139.75	0.791681
139.85	0.792223
139.95	0.791576
140.05	0.790338
140.15	0.790591
140.25	0.791923
140.35	0.789835
140.45	0.787842
140.55	0.788973
140.65	0.788027
140.75	0.789626
140.85	0.789058
140.95	0.786276
141.05	0.78473
141.15	0.786286
141.25	0.781893
141.35	0.785645
141.45	0.784599
141.55	0.784294
141.65	0.784974
141.75	0.785768
141.85	0.784482
141.95	0.783737
142.05	0.783328
142.15	0.785839
142.25	0.785148
142.35	0.783539
142.45	0.783275
142.55	0.783122
142.65	0.783041
142.75	0.782006
142.85	0.782018
142.95	0.782392
143.05	0.783017
143.15	0.779603
143.25	0.780237
143.35	0.778682
143.45	0.78004
143.55	0.7817
143.65	0.779339
143.75	0.780129
143.85	0.782158
143.95	0.778092
144.05	0.776695
144.15	0.7771
144.25	0.778734
144.35	0.778635
144.45	0.776504
144.55	0.778856
144.65	0.777514
144.75	0.776899
144.85	0.775962
144.95	0.775498
145.05	0.775489
145.15	0.775024
145.25	0.776006
145.35	0.773801
145.45	0.773552
145.55	0.774558
145.65	0.775041
145.75	0.774773
145.85	0.771629
145.95	0.775112
146.05	0.773498
146.15	0.773829
146.25	0.771261
146.35	0.772426
146.45	0.773117
146.55	0.769307
146.65	0.772959
146.75	0.772188
146.85	0.772443
146.95	0.771246
147.05	0.770861
147.15	0.769654
147.25	0.767967
147.35	0.769246
147.45	0.768893
147.55	0.769093
147.65	0.766903
147.75	0.769756
147.85	0.768475
147.95	0.766375
148.05	0.76785
148.15	0.766884
148.25	0.764376
148.35	0.768294
148.45	0.769115
148.55	0.767207
148.65	0.767188
148.75	0.764848
148.85	0.764895
148.95	0.765119
149.05	0.766688
149.15	0.762779
149.25	0.764041
149.35	0.7628
149.45	0.762486
149.55	0.762161
149.65	0.763722
149.75	0.762609
149.85	0.762713
149.95	0.762346
150.05	0.759508
150.15	0.76302
150.25	0.761604
150.35	0.759885
150.45	0.76068
150.55	0.760381
150.65	0.76004
150.75	0.760225
150.85	0.759932
150.95	0.759542
151.05	0.760009
151.15	0.758865
151.25	0.756811
151.35	0.757862
151.45	0.755101
151.55	0.756765
151.65	0.755848
151.75	0.757268
151.85	0.756755
151.95	0.756575
152.05	0.754875
152.15	0.758648
152.25	0.756377
152.35	0.754879
152.45	0.753341
152.55	0.755599
152.65	0.755464
152.75	0.75504
152.85	0.753147
152.95	0.753509
153.05	0.753941
153.15	0.753597
153.25	0.750213
153.35	0.751111
153.45	0.753273
153.55	0.752766
153.65	0.750265
153.75	0.7522
153.85	0.74951
153.95	0.750313
154.05	0.751121
154.15	0.751023
154.25	0.750159
154.35	0.748706
154.45	0.747524
154.55	0.749994
154.65	0.749037
154.75	0.747076
154.85	0.748793
154.95	0.74532
155.05	0.745972
155.15	0.74677
155.25	0.745528
155.35	0.748103
155.45	0.746184
155.55	0.747305
155.65	0.746
155.75	0.745627
155.85	0.745262
155.95	0.744902
156.05	0.743444
156.15	0.744472
156.25	0.742642
156.35	0.745537
156.45	0.743141
156.55	0.744508
156.65	0.741843
156.75	0.742682
156.85	0.741846
156.95	0.742752
157.05	0.740918
157.15	0.741393
157.25	0.740764
157.35	0.741053
157.45	0.739858
157.55	0.740624
157.65	0.74012
157.75	0.740301
157.85	0.736524
157.95	0.738931
158.05	0.739445
158.15	0.739204
158.25	0.735781
158.35	0.73766
158.45	0.736962
158.55	0.738523
158.65	0.737087
158.75	0.737409
158.85	0.734585
158.95	0.734539
159.05	0.735931
159.15	0.734636
159.25	0.735322
159.35	0.736065
159.45	0.73383
159.55	0.734327
159.65	0.732771
159.75	0.734611
159.85	0.732626
159.95	0.734771
160.05	0.733541
160.15	0.731916
160.25	0.734169
160.35	0.730809
160.45	0.72905
160.55	0.730669
160.65	0.733074
160.75	0.730848
160.85	0.729177
160.95	0.730676
161.05	0.728121
161.15	0.729825
161.25	0.727868
161.35	0.728533
161.45	0.728868
161.55	0.727731
161.65	0.728307
161.75	0.727791
161.85	0.727167
161.95	0.725805
162.05	0.725842
162.15	0.725709
162.25	0.725933
162.35	0.726677
162.45	0.726434
162.55	0.725238
162.65	0.725303
162.75	0.724802
162.85	0.72427
162.95	0.72369
163.05	0.723855
163.15	0.723338
163.25	0.722819
163.35	0.724422
163.45	0.723742
163.55	0.722511
163.65	0.72155
163.75	0.720884
163.85	0.722661
163.95	0.721441
164.05	0.721334
164.15	0.719998
164.25	0.719385
164.35	0.719019
164.45	0.718877
164.55	0.719389
164.65	0.718883
164.75	0.720005
164.85	0.718454
164.95	0.718666
165.05	0.71758
165.15	0.719336
165.25	0.716636
165.35	0.715226
165.45	0.717735
165.55	0.717047
165.65	0.716084
165.75	0.71738
165.85	0.71448
165.95	0.713984
166.05	0.714425
166.15	0.713361
166.25	0.71173
166.35	0.714815
166.45	0.715911
166.55	0.715403
166.65	0.712411
166.75	0.713025
166.85	0.712342
166.95	0.711806
167.05	0.712026
167.15	0.712361
167.25	0.710055
167.35	0.710052
167.45	0.710819
167.55	0.709351
167.65	0.708944
167.75	0.709203
167.85	0.711557
167.95	0.709823
168.05	0.709088
168.15	0.70885
168.25	0.709412
168.35	0.708548
168.45	0.706802
168.55	0.705268
168.65	0.70826
168.75	0.706429
168.85	0.704591
168.95	0.707731
169.05	0.705921
169.15	0.705561
169.25	0.705027
169.35	0.706089
169.45	0.704993
169.55	0.702068
169.65	0.705273
169.75	0.704398
169.85	0.700562
169.95	0.702055
170.05	0.70401
170.15	0.700843
170.25	0.705231
170.35	0.700776
170.45	0.702451
170.55	0.700718
170.65	0.70182
170.75	0.700729
170.85	0.699799
170.95	0.701569
171.05	0.700741
171.15	0.700197
171.25	0.700093
171.35	0.698329
171.45	0.699465
171.55	0.697033
171.65	0.69795
171.75	0.69731
171.85	0.696789
171.95	0.695773
172.05	0.696347
172.15	0.69708
172.25	0.696741
172.35	0.69537
172.45	0.696097
172.55	0.694408
172.65	0.694907
172.75	0.695315
172.85	0.694324
172.95	0.69492
173.05	0.694705
173.15	0.692346
173.25	0.693247
173.35	0.69245
173.45	0.692586
173.55	0.691966
173.65	0.691473
173.75	0.69118
173.85	0.69228
173.95	0.693
174.05	0.690976
174.15	0.691419
174.25	0.692161
174.35	0.689836
174.45	0.689435
174.55	0.690036
174.65	0.688129
174.75	0.689175
174.85	0.689556
174.95	0.689422
175.05	0.68857
175.15	0.68837
175.25	0.688765
175.35	0.685301
175.45	0.687778
175.55	0.689329
175.65	0.684592
175.75	0.686297
175.85	0.685514
175.95	0.685069
176.05	0.683778
176.15	0.68484
176.25	0.683475
176.35	0.682591
176.45	0.683391
176.55	0.684795
176.65	0.685224
176.75	0.68363
176.85	0.681563
176.95	0.683386
177.05	0.682764
177.15	0.680082
177.25	0.680372
177.35	0.683262
177.45	0.682063
177.55	0.678441
177.65	0.679491
177.75	0.680578
177.85	0.679049
177.95	0.680965
178.05	0.678643
178.15	0.677522
178.25	0.678041
178.35	0.677844
178.45	0.677179
178.55	0.678025
178.65	0.676763
178.75	0.675809
178.85	0.676085
178.95	0.67564
179.05	0.674327
179.15	0.67646
179.25	0.674704
179.35	0.673917
179.45	0.674414
179.55	0.67511
179.65	0.674845
179.75	0.673174
179.85	0.672852
179.95	0.671738
180.05	0.671579
180.15	0.672906
180.25	0.672178
180.35	0.672278
180.45	0.670482
180.55	0.670019
180.65	0.669759
180.75	0.669549
180.85	0.670457
180.95	0.671007
181.05	0.668902
181.15	0.669763
181.25	0.669848
181.35	0.668869
181.45	0.66925
181.55	0.668321
181.65	0.669292
181.75	0.666989
181.85	0.667501
181.95	0.666976
182.05	0.665446
182.15	0.665604
182.25	0.664468
182.35	0.665098
182.45	0.66654
182.55	0.664687
182.65	0.665988
182.75	0.664119
182.85	0.664377
182.95	0.664149
183.05	0.663118
183.15	0.663492
183.25	0.664332
183.35	0.660947
183.45	0.663733
183.55	0.662922
183.65	0.661854
183.75	0.662974
183.85	0.661765
183.95	0.6611
184.05	0.660684
184.15	0.660716
184.25	0.659885
184.35	0.659309
184.45	0.659232
184.55	0.659876
184.65	0.660149
184.75	0.658516
184.85	0.657665
184.95	0.657465
185.05	0.65836
185.15	0.658012
185.25	0.657657
185.35	0.657889
185.45	0.65709
185.55	0.656415
185.65	0.655716
185.75	0.654894
185.85	0.65682
185.95	0.654924
186.05	0.654556
186.15	0.654729
186.25	0.653657
186.35	0.652685
186.45	0.653856
186.55	0.653129
186.65	0.652783
186.75	0.653176
186.85	0.669231
186.95	0.669367
187.05	0.67447
187.15	0.66979
187.25	0.669858
187.35	0.666839
187.45	0.669863
187.55	0.66902
187.65	0.668716
187.75	0.667826
187.85	0.667503
187.95	0.668027
188.05	0.667262
188.15	0.664999
188.25	0.667546
188.35	0.664842
188.45	0.665289
188.55	0.664914
188.65	0.665436
188.75	0.664467
188.85	0.665462
188.95	0.66337
189.05	0.665289
189.15	0.66606
189.25	0.663632
189.35	0.663002
189.45	0.663527
189.55	0.663354
189.65	0.664258
189.75	0.663071
189.85	0.662873
189.95	0.662618
190.05	0.660627
190.15	0.660369
190.25	0.660122
190.35	0.6606
190.45	0.659742
190.55	0.661177
190.65	0.660913
190.75	0.659472
190.85	0.661294
190.95	0.659716
191.05	0.659057
191.15	0.658615
191.25	0.658125
191.35	0.658331
191.45	0.657887
191.55	0.658107
191.65	0.658248
191.75	0.659272
191.85	0.657334
191.95	0.656813
192.05	0.657977
192.15	0.657146
192.25	0.655791
192.35	0.658314
192.45	0.658004
192.55	0.656212
192.65	0.655049
192.75	0.65695
192.85	0.656374
192.95	0.655777
193.05	0.654726
193.15	0.656494
193.25	0.655818
193.35	0.655352
193.45	0.655443
193.55	0.655185
193.65	0.655391
193.75	0.655052
193.85	0.654824
193.95	0.655206
194.05	0.655539
194.15	0.655198
194.25	0.65479
194.35	0.653661
194.45	0.654146
194.55	0.652106
194.65	0.655122
194.75	0.654193
194.85	0.653649
194.95	0.652943
195.05	0.654741
195.15	0.652518
195.25	0.653905
195.35	0.653887
195.45	0.653382
195.55	0.651138
195.65	0.652465
195.75	0.652593
195.85	0.651811
195.95	0.651272
196.05	0.65184
196.15	0.649891
196.25	0.653166
196.35	0.651028
196.45	0.65015
196.55	0.651562
196.65	0.650065
196.75	0.650227
196.85	0.651461
196.95	0.650831
197.05	0.650728
197.15	0.651195
197.25	0.651651
197.35	0.649529
197.45	0.651681
197.55	0.651058
197.65	0.651656
197.75	0.651225
197.85	0.649763
197.95	0.650232
198.05	0.651641
198.15	0.65118
198.25	0.649259
198.35	0.650384
198.45	0.649525
198.55	0.649663
198.65	0.648977
198.75	0.650156
198.85	0.651012
198.95	0.650037
199.05	0.650698
199.15	0.649951
199.25	0.650997
199.35	0.649851
199.45	0.650492
199.55	0.648265
199.65	0.64971
199.75	0.648718
[truncated: 1,556 more rows]

## Sheet: Figure 1i-j
IMAGE	#1		#2		#3		#4		#5		#6		#7		#8		#9		#10		#11		#12		#13		#14		#15		#16		#17		#18		#19		GROUPED
LIPOSOME	Ø F-ATP (nm)	Ø empty (nm)	Ø F-ATP (nm)	Ø empty (nm)	Ø F-ATP (nm)	Ø empty (nm)	Ø F-ATP (nm)	Ø empty (nm)	Ø F-ATP (nm)	Ø empty (nm)	Ø F-ATP (nm)	Ø empty (nm)	Ø F-ATP (nm)	Ø empty (nm)	Ø F-ATP (nm)	Ø empty (nm)	Ø F-ATP (nm)	Ø empty (nm)	Ø F-ATP (nm)	Ø empty (nm)	Ø F-ATP (nm)	Ø empty (nm)	Ø F-ATP (nm)	Ø empty (nm)	Ø F-ATP (nm)	Ø empty (nm)	Ø F-ATP (nm)	Ø empty (nm)	Ø F-ATP (nm)	Ø empty (nm)	Ø F-ATP (nm)	Ø empty (nm)	Ø F-ATP (nm)	Ø empty (nm)	Ø F-ATP (nm)	Ø empty (nm)	Ø F-ATP (nm)	Ø empty (nm)	Ø F-ATP (nm)	Ø empty (nm)
	45.164	44.953	42.332	79.957	48.625	142.41	50.504	58.529	47.244	101.926	68.396	42.494	40.111	123.307	76.399	167.725	27.358	99.566	49.581	117.524	36.456	63.957	29.685	115.253	59.483	175.421	42.544	73.64	52.409	241.814	47.467	82.715	42.46	117.349	36.61	117.574	63.473	99.572
	35.39	41.777	33.621	80.868	32.594	153.579	46.415	64.818	50.851	91.456	33.184	138.245	49.926	131.049	83.791	185.962	68.183	84.324	40.534	145.127	42.332	85.809	40	207.136	33.421	228.752	44.159	81.35	40.055	136.575	44.59	63.79	23.561	71.215	52.559	191.444	36.557	163.839
	31.373	84.181	45.058	71.724	40.009	133.912	49.002	215.671	34.135	134.48	33.156	140.789	39.944	82.266	55.228	145.399	42.241	227.865	42.962	84.091	29.008	92.003	49.189	97.568	39.25	72.803	51.056	84.258	35.194	96.799	33.385	64.571	62.666	184.466	54.07	221.375	50.253	226.017
	27.465	72.236	33.347	45.252	50.903	98.367	29.334	153.544	34.654	110.529	42.229	66.76	39.814	102.832	35.355	106.206	27.89	145.724	45.185	44.46	35.368	213.214	37.787	57.176	64.222	137.425	49.358	84.786	22.113	75.137	59.465	69.081	47.491	86.714	47.617	219.121	37.594	118.7
	53.668	55.892	39.098	191.965	41.652	148.698	45.569	156.154	35.595	76.398	55.435	67.828	63.225	98.98	51.689	60.174	44.298	167.952	55.689	89.093	39.313	62.242	24.234	222.17	43.122	158.589	45.804	69.785	50.426	49.436	71.183	40.331	21.96	71.419	39.06	75.116	33.871	79.225
	44.953	29.994	60.61	179.407	32.365	30.313	35.136	74.466	33.31	146.951	44.117	187.998	50.119	101.493	68.418	179.838	33.686	125.944	66.613	140.868	32.645	104.394	30.585	35.466	41.784	64.509	56.427	60.277	40.546	100.462	62.395	43.691	35.727	74.939	35.795	87.341	29.702	112.985
	85.648	80.732	36.01	175.999	35.466	55.343	24.47	228.706	75.224	128.741	48.045	68.52	54.534	59.757	51.275	155.782	37.909	103.146	74.704	267.889	35.586	25.711	27.2	100.654	22.413	99.483	55.863	207.775	43.541	185.859	56.861	130.314	44.579	80.051	46.741	152.643	30.239	131.371
	38.895	89.975	34.874	151.296	44.174	124.074	41.767	102.486	56.756	160.579	63.364	54.451	61.894	104.109	50.013	101.592	35.423	53.463	63.468	52.183	38.514	144.797	34.293	42.231	64.051	46.556	37.931	101.333	27.708	79.124	37.977	102.815	50.37	65.996	30.833	177.971	31.914	147.95
	29.763	51.885	50.555	312.681	36.831	38.914	62.874	101.465	52.576	95.305	62.975	95.047	39.254	38.48	54.735	38.456	36.864	56.551	59.312	107.428	52.045	77.083	38.282	56.761	26.161	87.933	86.169	73.19	35.657	50.94	32.016	188.508	33.559	241.663	24.509	96.501	19.474	106.838
	38.537	75.377	27.959	126.744	36.691	94.372	52.681	194.795	41.13	107.016	39.448	136.899	88.961	55.505	37.223	73.419	30.062	54.229	55.922	201.675	39.283	64.911	39.409	64.122	30.576	170.527	44.636	103.322	56.728	42.765	34.551	82.075	61.404	152.223	36.18	203.374	37.312	89.843
	37.665	91.045	46.96	60.03	42.945		38.006	113.235	32.318	157.211	42.998	130.749	56.285	81.402	100.219	94.325	35.586	153.723	44.792	160.699	59.737	21.474	34.379	53.043	23.728	359.058	74.136	225.389	58.611	71.715		46.262	38.564	118.246	37.657	115.163	27.54	219.803
	45.943	204.41	41.671	51.414	33.339		38.889	65.965	39.575	40.995	38.177	76.76	50.591	176.03	55.508	47.796	55.923	89.42	35.258	153.766	42.548	133.852	32.985	264.076	19.285	143.385	45.282	208.564	47.013	48.752		123.729	44.849	182.699	49.061	52.77	56.78	65.655
	41.378	176.991	69.252		53.258		45.677	282.855	26.206	72.79		75.599	48.54	178.269	66.261	60.265	22.927	73.865	52.022	168.468	31.334	36.031	25.712	51.293	30.022	65.047	58.032	128.017	24.325	98.404		38.225	34.761		36.18	70.494	63.516	49.627
	65.725	240.418	70.22		35.358		53.748	83.337	40.589	74.056			30.54	108.032	48.864	113.131	46.997	66.75	35.117	185.474	43.261	64.137	59.931		53.986	58.559	47.476	112.268	27.415	54.891		160.167			36.912	65.918	47.943	62.439
	43.783	92.344			42.878		51.123	84.984	60.892	57.45			38.455	46.029	90.966	98.864	40.451		29.921	152.527	37.781	51.043	30.199		25.763	45.483	109.044	70.183	54.616	88.111		85.828			45.1	178.668	78.028	39.094
	40.771	170.064			33.951		93.558	102.147		51.94				50.855	47.741	91.717	37.332		70.436	82.042	66.495	147.204	18.355		31.512	65.575	69.433	84.183	33.834	36.411		144.908			25.495	88.526	23.09
	42.124	67.971			37.227		39.409	120.416		154.336				33.888	85.741	43.499	38.87		21.835	106.463	31.334	119.022	22.831		33.787	53.422	110.117	71.432	40.012	94.665		62.658			60.006	101.769	54.664
	29.128	101.593			51.69		58.394	42.5		76.892					51.136	126.188	27.499		35.152	125.136	34.048	49.882	26.183		34.561	105.634	46.235	63.583	44.232	105.041		81.992			30.664		27.867
	35.314	86.324					53.008	191.634							44.955	98.834			38.847	104.846	36.25	40.617	62.97		52.322	200.188	83.244	58.602							18.352		26.706
	82.462	164.138					35.901	56.026							49.546	94.341			26.783	200.468	40.426	115.073	28.128		28.066	49.549	40.032	40.517							39.616		19.705
	23.822	56.776					75.727	59.184							42.655	161.952			47.244	78.506	56.981	28.431			31.512	115.809	34.958	51.212							45.491
	18.377	31.96					36.056	49.568							45.412	47.483			54.61	57.341	28.505				33.033	62.889	52.836	55.948							28.699
	54.169	186.418					35.781	75.116							33.033	65.597			31.496	131.336	32.705				51.25	133.891	55.602	73.781							48.333
	38.841	130.721					44.25	146.735							30.022	169.696			27.06	116.235	41.183				22.642	103.213	42.715	106.761							51.808
	44.098	116.018					42.528	76.322							41.364	57.413			54.393	161.88	25.009				76.677	35.14	30.346	68.804							56.875
	49.384	70.52					59.897	142.722							40.988	150.927			58.681	49.957	30.939				40.16	77.308	41.027	148.501							35.843
	26.828	216.32					42.543	81.257							65.051	43.273			47.973	85.595					44.449	56.185	39.232	59.132							31.369
	37.885	97.93					57.014								30.871	72.408			47.896	47.831					59.091	171.982	32.204	235.515							49.68
	64.909	108.395					72.555								61.364	139.669			21.492	252.921					40.798	191.471	41.379	185.455							55.032
	59.537	180.465					22.906								43.391	53.211			42.374	263.862					71.87	106.548	43.995	31.142							41.037
	50.915	64.335					67.814								51.451	45.291			27.961	44.975					29.502	112.658	29.26	25.237							25.833
	44.223	222.403					55.788								25.231	80.43			51.759	110.923					47.361	92.045		58.067							42.85
	49.649	99.229					86.138								40.177	73.637			85.098	202.551					79.424	42.75		63.636							37.509
	83.206	82.185					38.889								25.763	87.27			39.816	139.775					44.26	249.809		92.848							35.247
	37.37	126.151					59.794								48.811	55.345			37.795	92.247					41.364	56.25		121.991							38.604
	52.534	96.628					51.95								28.681	125.4			33.407	109.429					38.636										36.18
	60.563	146.001													56.419				26.011	156.98					32.161										44.175
	64.007	84.058																	26.542	48.555					66.591										42.85
	34.761	67.224																	31.912	148.584					51.149										47.507
	54.233	154.405																	55.524	94.466					44.333										71.696
	88.173	96.169																	26.011	130.286					40.209										31.466
	24.139	101.368																	40.313	56.112					50.168										37.794
	42.418	156.276																	31.802	291.926					55.017
	60	158.767																	40.227	125.714					38.115
	37.389	111.473																	42.585	73.381					34.393
	75.377	106.69																	65.602	40.365
	27.89	72.922																	36.671	107.733
	31.06	45.03																	21.778	60.801
	60.87	147.096																	62.509	76.853
	47.631	53.202																	63.56	75.156
	64.371	55.892																	34.646	73.123
	39.59	77.763																	45.778	93.315
	50.902	40																	48.844	113.54
	42.149	157.599																	25.636	199.271
	79.274	82.185																	43.784	66.499
	46.135	101.04																	31.848	147.992
	35.251																		34.789	55.863
	49.852																		37.926	191.47
	35.39																		55.118	100.394
	42.382																		51.992	59.479
	39.714																		41.606	213.087
	37.021																		50.883	90.213
	50.049																		45.669	35.922
	40.084																		34.681	36.69
	42.382																		22.712	75.563
	71.54																		83.465	60.225
	39.216																		47.244	194.592
	63.233																		44.094	40.313
	48.729																		43.925	73.381
	25.293																		43.329	42.339
																			40.945	88.543
																			44.123	133.595
																			42.256	75.239
																			35.389	123.52
																			42.256
																			33.221
																			70.233
																			27.548
Mean	46.885	105.784	45.112	127.278	40.553	101.998	49.864	115.727	44.07	102.17	47.627	98.626	50.146	92.487	51.777	97.57	38.306	107.323	44.174	115.511	39.196	82.899	34.617	105.15	42.704	114.167	52.92	96.585	40.802	92.05	47.989	89.537	41.689	120.582	40.926	130.339	39.811	114.197	44.613	106.159
SD	15.734	51.728	13.285	79.035	6.869	46.364	15.708	62.318	13.137	37.881	12.109	43.613	14.209	43.51	18.088	44.587	10.913	51.269	14.359	61.844	9.921	49.006	11.594	76.534	14.923	71.084	20.44	54.931	11.183	52.407	13.812	43.715	12.362	57.465	10.567	57.603	16.45	56.382	14.891	56.13
n	70	56	14	12	18	10	36	27	15	18	12	13	15	17	37	36	18	14	78	74	26	21	20	13	45	35	31	35	18	18	10	18	13	12	42	17	20	15	538	461
SEM	1.881	6.912	3.551	22.816	1.619	14.662	2.618	11.993	3.392	8.929	3.495	12.096	3.669	10.553	2.974	7.431	2.572	13.702	1.626	7.189	1.946	10.694	2.593	21.227	2.225	12.015	3.671	9.285	2.636	12.352	4.368	10.304	3.429	16.589	1.631	13.971	3.678	14.558	0.642	2.614
ATP/TOT	0.556		0.538		0.643		0.571		0.455		0.48		0.469		0.507		0.563		0.513		0.553		0.606		0.563		0.47		0.5		0.357		0.52		0.712		0.571		0.539
Ø F-ATP --> diameter of proteoliposomes with incorporated F-ATP synthase
Ø empty --> diameter of proteoliposomes with NON incorporated F-ATP synthase
	Incorporated F-ATP synthase		No F-ATP synthase
Bin center (nm)	Counts	Relative frequency	Counts	Relative frequency
2.5	0	--	0	--
7.5	0	--	0	--
12.5	0	--	0	--
17.5	6	1	0	0
22.5	20	0.95238	1	0.04762
27.5	46	0.92	4	0.08
32.5	68	0.94444	4	0.05556
37.5	93	0.89423	11	0.10577
42.5	90	0.81818	20	0.18182
47.5	53	0.74648	18	0.25352
52.5	51	0.73913	18	0.26087
57.5	36	0.58065	26	0.41935
62.5	27	0.5625	21	0.4375
67.5	13	0.43333	17	0.56667
72.5	10	0.28571	25	0.71429
77.5	8	0.28571	20	0.71429
82.5	5	0.17857	23	0.82143
87.5	7	0.31818	15	0.68182
92.5	2	0.11765	15	0.88235
97.5	0	0	17	1
102.5	1	0.04348	22	0.95652
107.5	1	0.06667	14	0.93333
112.5	1	0.1	9	0.9
117.5	0	0	12	1
122.5	0	0	6	1
127.5	0	0	9	1
132.5	0	0	12	1
137.5	0	0	6	1
142.5	0	0	7	1
147.5	0	0	13	1
152.5	0	0	11	1
157.5	0	0	8	1
162.5	0	0	7	1
167.5	0	0	4	1
172.5	0	0	3	1
177.5	0	0	9	1
182.5	0	0	3	1
187.5	0	0	7	1
192.5	0	0	7	1
197.5	0	0	1	1
202.5	0	0	6	1
207.5	0	0	3	1
212.5	0	0	2	1
217.5	0	0	4	1
222.5	0	0	3	1
227.5	0	0	5	1
232.5	0	--	0	--
237.5	0	0	1	1
242.5	0	0	3	1
247.5	0	0	1	1
252.5	0	0	1	1
257.5	0	--	0	--
262.5	0	0	2	1
267.5	0	0	1	1
272.5	0	--	0	--
277.5	0	--	0	--
282.5	0	0	1	1
287.5	0	--	0	--
292.5	0	0	1	1
297.5	0	--	0	--
302.5	0	--	0	--
307.5	0	--	0	--
312.5	0	0	1	1
317.5	0	--	0	--
322.5	0	--	0	--
327.5	0	--	0	--
332.5	0	--	0	--
337.5	0	--	0	--
342.5	0	--	0	--
347.5	0	--	0	--
352.5	0	--	0	--
357.5	0	0	1	1
362.5	0	--	0	--
367.5	0	--	0	--
372.5	0	--	0	--
377.5	0	--	0	--

## Sheet: Figure 2a
Time (s)	Absorbance at 340 nm (mAU)
0.05	0.988047
0.15	0.989958
0.25	0.985674
0.35	0.987422
0.45	0.988015
0.55	0.98961
0.65	0.988797
0.75	0.992191
0.85	0.986629
0.95	0.986002
1.05	0.989771
1.15	0.986931
1.25	0.986758
1.35	0.986933
1.45	0.985644
1.55	0.986822
1.65	0.985845
1.75	0.990586
1.85	0.986238
1.95	0.990547
2.05	0.989031
2.15	0.988111
2.25	0.991161
2.35	0.989455
2.45	0.989858
2.55	0.983437
2.65	0.987369
2.75	0.986012
2.85	0.986639
2.95	0.988011
3.05	0.986918
3.15	0.986424
3.25	0.990855
3.35	0.991847
3.45	0.989495
3.55	0.988901
3.65	0.985516
3.75	0.988396
3.85	0.988012
3.95	0.989615
4.05	0.987572
4.15	0.985328
4.25	0.990075
4.35	0.991666
4.45	0.986203
4.55	0.984877
4.65	0.986434
4.75	0.988854
4.85	0.987743
4.95	0.988932
5.05	0.985767
5.15	0.986468
5.25	0.985026
5.35	0.990224
5.45	0.984983
5.55	0.985026
5.65	0.987469
5.75	0.99087
5.85	0.987072
5.95	0.988492
6.05	0.989168
6.15	0.989724
6.25	0.986187
6.35	0.985259
6.45	0.984527
6.55	0.990859
6.65	0.987603
6.75	0.98875
6.85	0.982648
6.95	0.986634
7.05	0.981906
7.15	0.98817
7.25	0.987739
7.35	0.986331
7.45	0.98543
7.55	0.99132
7.65	0.985381
7.75	0.986239
7.85	0.98608
7.95	0.988434
8.05	0.984777
8.15	0.982514
8.25	0.986233
8.35	0.985456
8.45	0.989428
8.55	0.99033
8.65	0.98739
8.75	0.989497
8.85	0.990293
8.95	0.986781
9.05	0.98704
9.15	0.987675
9.25	0.983603
9.35	0.987767
9.45	0.984749
9.55	0.989178
9.65	0.987576
9.75	0.987875
9.85	0.988036
9.95	0.986845
10.05	0.987614
10.15	0.987038
10.25	0.988294
10.35	0.986869
10.45	0.987499
10.55	0.989654
10.65	0.987654
10.75	0.988664
10.85	0.987608
10.95	0.987969
11.05	0.985565
11.15	0.986073
11.25	0.988897
11.35	0.98338
11.45	0.984112
11.55	0.989554
11.65	0.98795
11.75	0.987311
11.85	0.986309
11.95	0.988388
12.05	0.987988
12.15	0.986022
12.25	0.98765
12.35	0.986192
12.45	0.987782
12.55	0.990659
12.65	0.983622
12.75	0.988094
12.85	0.990684
12.95	0.986417
13.05	0.984305
13.15	0.989534
13.25	0.987823
13.35	0.987288
13.45	0.985438
13.55	0.991452
13.65	0.986036
13.75	0.986542
13.85	0.987703
13.95	0.987887
14.05	0.986352
14.15	0.986844
14.25	0.986283
14.35	0.989642
14.45	0.988747
14.55	0.985159
14.65	0.98586
14.75	0.987571
14.85	0.982457
14.95	0.984749
15.05	0.989852
15.15	0.983295
15.25	0.987452
15.35	0.986671
15.45	0.986306
15.55	0.986009
15.65	0.985024
15.75	0.986853
15.85	0.987721
15.95	0.989199
16.05	0.986946
16.15	0.988602
16.25	0.987918
16.35	0.984602
16.45	0.985455
16.55	0.988692
16.65	0.985834
16.75	0.982584
16.85	0.986426
16.95	0.98594
17.05	0.983653
17.15	0.985469
17.25	0.986499
17.35	0.986577
17.45	0.986971
17.55	0.987369
17.65	0.991014
17.75	0.981983
17.85	0.981772
17.95	0.985805
18.05	0.986906
18.15	0.986444
18.25	0.982042
18.35	0.985904
18.45	0.989158
18.55	0.983979
18.65	0.986417
18.75	0.987114
18.85	0.9906
18.95	0.987002
19.05	0.985103
19.15	0.987429
19.25	0.9861
19.35	0.987187
19.45	0.985918
19.55	0.982588
19.65	0.98764
19.75	0.988478
19.85	0.985322
19.95	0.985415
20.05	0.986759
20.15	0.987171
20.25	0.988718
20.35	0.985494
20.45	0.987367
20.55	0.983033
20.65	0.991301
20.75	0.98645
20.85	0.984647
20.95	0.998642
21.05	1.02527
21.15	0.992137
21.25	0.985859
21.35	0.978923
21.45	0.975866
21.55	0.974519
21.65	0.977468
21.75	1.00429
21.85	0.973841
21.95	0.971832
22.05	0.981759
22.15	0.97473
22.25	0.976992
22.35	0.974884
22.45	0.977241
22.55	0.973417
22.65	0.973572
22.75	0.973413
22.85	0.973
22.95	0.972154
23.05	0.971832
23.15	0.975209
23.25	0.972295
23.35	0.968893
23.45	0.969087
23.55	0.970587
23.65	0.972548
23.75	0.972724
23.85	0.970347
23.95	0.973472
24.05	0.967015
24.15	0.97007
24.25	0.972826
24.35	0.970415
24.45	0.970623
24.55	0.966428
24.65	0.967261
24.75	0.968437
24.85	0.966987
24.95	0.965229
25.05	0.9693
25.15	0.967577
25.25	0.964843
25.35	0.967332
25.45	0.965464
25.55	0.965566
25.65	0.965121
25.75	0.968373
25.85	0.966273
25.95	0.964395
26.05	0.965537
26.15	0.968923
26.25	0.966409
26.35	0.961746
26.45	0.963101
26.55	0.963236
26.65	0.963265
26.75	0.961278
26.85	0.964038
26.95	0.962182
27.05	0.959318
27.15	0.959693
27.25	0.959596
27.35	0.959777
27.45	0.956734
27.55	0.958999
27.65	0.962767
27.75	0.956362
27.85	0.955418
27.95	0.960589
28.05	0.956682
28.15	0.956694
28.25	0.957383
28.35	0.95692
28.45	0.957733
28.55	0.960129
28.65	0.952388
28.75	0.953078
28.85	0.956231
28.95	0.956646
29.05	0.952551
29.15	0.954513
29.25	0.951421
29.35	0.953449
29.45	0.954774
29.55	0.952688
29.65	0.952459
29.75	0.955162
29.85	0.953769
29.95	0.952392
30.05	0.950659
30.15	0.951174
30.25	0.947453
30.35	0.949737
30.45	0.949172
30.55	0.949918
30.65	0.950117
30.75	0.94557
30.85	0.944743
30.95	0.945705
31.05	0.951213
31.15	0.948285
31.25	0.947778
31.35	0.948019
31.45	0.947017
31.55	0.951262
31.65	0.948074
31.75	0.943804
31.85	0.943894
31.95	0.944802
32.05	0.943041
32.15	0.945349
32.25	0.943766
32.35	0.945495
32.45	0.943288
32.55	0.945395
32.65	0.943859
32.75	0.943908
32.85	0.942214
32.95	0.943318
33.05	0.944794
33.15	0.943777
33.25	0.943922
33.35	0.940447
33.45	0.942621
33.55	0.94076
33.65	0.944883
33.75	0.938771
33.85	0.940578
33.95	0.937243
34.05	0.939065
34.15	0.936977
34.25	0.940933
34.35	0.937038
34.45	0.94465
34.55	0.940817
34.65	0.938643
34.75	0.937089
34.85	0.939591
34.95	0.939063
35.05	0.936146
35.15	0.938368
35.25	0.938954
35.35	0.933727
35.45	0.933969
35.55	0.937649
35.65	0.934293
35.75	0.936485
35.85	0.936205
35.95	0.939589
36.05	0.939027
36.15	0.936876
36.25	0.936142
36.35	0.934071
36.45	0.933335
36.55	0.935642
36.65	0.936179
36.75	0.933872
36.85	0.934525
36.95	0.93418
37.05	0.935011
37.15	0.934503
37.25	0.933294
37.35	0.933125
37.45	0.934391
37.55	0.935271
37.65	0.933821
37.75	0.93213
37.85	0.931769
37.95	0.933778
38.05	0.931574
38.15	0.931206
38.25	0.932292
38.35	0.93081
38.45	0.93254
38.55	0.930422
38.65	0.930872
38.75	0.93267
38.85	0.929595
38.95	0.929164
39.05	0.929638
39.15	0.929368
39.25	0.929051
39.35	0.928397
39.45	0.928448
39.55	0.928181
39.65	0.929391
39.75	0.929059
39.85	0.926819
39.95	0.928308
40.05	0.929094
40.15	0.928784
40.25	0.931136
40.35	0.92455
40.45	0.928513
40.55	0.929329
40.65	0.928195
40.75	0.926924
40.85	0.930483
40.95	0.925241
41.05	0.928836
41.15	0.926349
41.25	0.929733
41.35	0.926128
41.45	0.927294
41.55	0.925503
41.65	0.927087
41.75	0.925814
41.85	0.926747
41.95	0.928699
42.05	0.925305
42.15	0.927901
42.25	0.928897
42.35	0.925523
42.45	0.924895
42.55	0.925213
42.65	0.926878
42.75	0.923085
42.85	0.922937
42.95	0.922337
43.05	0.924654
43.15	0.925062
43.25	0.925097
43.35	0.922117
43.45	0.927134
43.55	0.923595
43.65	0.924579
43.75	0.923229
43.85	0.923086
43.95	0.922648
44.05	0.928033
44.15	0.920737
44.25	0.923352
44.35	0.924006
44.45	0.922105
44.55	0.923993
44.65	0.916775
44.75	0.923938
44.85	0.921841
44.95	0.922528
45.05	0.921506
45.15	0.922246
45.25	0.922999
45.35	0.921027
45.45	0.922051
45.55	0.922771
45.65	0.921837
45.75	0.9196
45.85	0.919334
45.95	0.924901
46.05	0.921778
46.15	0.92179
46.25	0.921455
46.35	0.922702
46.45	0.922195
46.55	0.922893
46.65	0.919385
46.75	0.924306
46.85	0.921601
46.95	0.920511
47.05	0.922292
47.15	0.919586
47.25	0.920972
47.35	0.918042
47.45	0.922567
47.55	0.921233
47.65	0.919377
47.75	0.920403
47.85	0.920873
47.95	0.919421
48.05	0.920073
48.15	0.914675
48.25	0.922297
48.35	0.918846
48.45	0.919049
48.55	0.919701
48.65	0.915754
48.75	0.9204
48.85	0.919914
48.95	0.920383
49.05	0.919007
49.15	0.91934
49.25	0.918009
49.35	0.917083
49.45	0.917191
49.55	0.919288
49.65	0.919119
49.75	0.918531
49.85	0.920373
49.95	0.920752
50.05	0.915715
50.15	0.916156
50.25	0.918308
50.35	0.919006
50.45	0.914063
50.55	0.91493
50.65	0.91704
50.75	0.919416
50.85	0.916207
50.95	0.917025
51.05	0.915756
51.15	0.91825
51.25	0.914939
51.35	0.916962
51.45	0.919884
51.55	0.917894
51.65	0.921094
51.75	0.915272
51.85	0.919774
51.95	0.91867
52.05	0.917866
52.15	0.91897
52.25	0.915058
52.35	0.917194
52.45	0.91427
52.55	0.917756
52.65	0.916281
52.75	0.917384
52.85	0.914703
52.95	0.916161
53.05	0.914939
53.15	0.915051
53.25	0.918484
53.35	0.91675
53.45	0.917915
53.55	0.916637
53.65	0.917807
53.75	0.918668
53.85	0.913858
53.95	0.914329
54.05	0.915543
54.15	0.914707
54.25	0.917234
54.35	0.91533
54.45	0.916071
54.55	0.916582
54.65	0.916828
54.75	0.916238
54.85	0.916296
54.95	0.915464
55.05	0.91752
55.15	0.916896
55.25	0.916822
55.35	0.915795
55.45	0.916802
55.55	0.911411
55.65	0.912994
55.75	0.915398
55.85	0.9137
55.95	0.914773
56.05	0.915785
56.15	0.915945
56.25	0.915431
56.35	0.916528
56.45	0.913338
56.55	0.913516
56.65	0.914986
56.75	0.917201
56.85	0.913677
56.95	0.914855
57.05	0.914952
57.15	0.913729
57.25	0.912443
57.35	0.916549
57.45	0.914368
57.55	0.916198
57.65	0.916081
57.75	0.914219
57.85	0.91626
57.95	0.914752
58.05	0.915172
58.15	0.913625
58.25	0.911548
58.35	0.917648
58.45	0.914579
58.55	0.913143
58.65	0.91318
58.75	0.914464
58.85	0.915147
58.95	0.914159
59.05	0.911298
59.15	0.913793
59.25	0.913531
59.35	0.914595
59.45	0.916833
59.55	0.913116
59.65	0.91372
59.75	0.913097
59.85	0.913207
59.95	0.913392
60.05	0.915053
60.15	0.912352
60.25	0.915219
60.35	0.915211
60.45	0.913004
60.55	0.914725
60.65	0.910873
60.75	0.914326
60.85	0.913849
60.95	0.911964
61.05	0.914326
61.15	0.912162
61.25	0.914192
61.35	0.91264
61.45	0.90999
61.55	0.917836
61.65	0.91558
61.75	0.916149
61.85	0.912925
61.95	0.913187
62.05	0.912108
62.15	0.915844
62.25	0.91335
62.35	0.91222
62.45	0.913254
62.55	0.913185
62.65	0.910987
62.75	0.912656
62.85	0.911467
62.95	0.912364
63.05	0.912741
63.15	0.911616
63.25	0.914446
63.35	0.911097
63.45	0.912586
63.55	0.911963
63.65	0.910855
63.75	0.912554
63.85	0.914508
63.95	0.912452
64.05	0.912235
64.15	0.912649
64.25	0.911273
64.35	0.910765
64.45	0.911666
64.55	0.911707
64.65	0.909751
64.75	0.91357
64.85	0.914522
64.95	0.911243
65.05	0.910498
65.15	0.911028
65.25	0.91126
65.35	0.910932
65.45	0.907256
65.55	0.911747
65.65	0.911191
65.75	0.908224
65.85	0.914358
65.95	0.911037
66.05	0.910458
66.15	0.914571
66.25	0.910363
66.35	0.911352
66.45	0.913436
66.55	0.910108
66.65	0.910164
66.75	0.908016
66.85	0.910265
66.95	0.912746
67.05	0.912033
67.15	0.908969
67.25	0.915053
67.35	0.912611
67.45	0.910818
67.55	0.908913
67.65	0.908426
67.75	0.909266
67.85	0.91317
67.95	0.911774
68.05	0.913241
68.15	0.912791
68.25	0.909497
68.35	0.910528
68.45	0.912444
68.55	0.907827
68.65	0.910025
68.75	0.909816
68.85	0.90798
68.95	0.909831
69.05	0.912241
69.15	0.909178
69.25	0.909272
69.35	0.913982
69.45	0.910733
69.55	0.912038
69.65	0.911021
69.75	0.909264
69.85	0.911468
69.95	0.909969
70.05	0.909968
70.15	0.91175
70.25	0.912761
70.35	0.910525
70.45	0.911846
70.55	0.906833
70.65	0.909833
70.75	0.907717
70.85	0.909514
70.95	0.907142
71.05	0.910128
71.15	0.912638
71.25	0.907934
71.35	0.908538
71.45	0.907263
71.55	0.908893
71.65	0.910812
71.75	0.910158
71.85	0.91071
71.95	0.908698
72.05	0.907601
72.15	0.909743
72.25	0.908649
72.35	0.911082
72.45	0.909832
72.55	0.906952
72.65	0.907823
72.75	0.910634
72.85	0.908841
72.95	0.908519
73.05	0.91049
73.15	0.908162
73.25	0.912093
73.35	0.909581
73.45	0.90719
73.55	0.908018
73.65	0.907808
73.75	0.910802
73.85	0.907753
73.95	0.908192
74.05	0.906292
74.15	0.910814
74.25	0.908394
74.35	0.909282
74.45	0.912697
74.55	0.907863
74.65	0.909246
74.75	0.90608
74.85	0.910207
74.95	0.907332
75.05	0.908269
75.15	0.908008
75.25	0.906675
75.35	0.908296
75.45	0.90921
75.55	0.907266
75.65	0.907055
75.75	0.908027
75.85	0.906052
75.95	0.908098
76.05	0.909576
76.15	0.908469
76.25	0.906199
76.35	0.906545
76.45	0.908294
76.55	0.909294
76.65	0.906753
76.75	0.903442
76.85	0.906852
76.95	0.909981
77.05	0.909412
77.15	0.905302
77.25	0.904098
77.35	0.908064
77.45	0.907312
77.55	0.904716
77.65	0.90639
77.75	0.907413
77.85	0.908486
77.95	0.906087
78.05	0.906266
78.15	0.905061
78.25	0.905326
78.35	0.908205
78.45	0.907544
78.55	0.906616
78.65	0.90641
78.75	0.906745
78.85	0.908073
78.95	0.903807
79.05	0.907312
79.15	0.906423
79.25	0.90168
79.35	0.906834
79.45	0.910171
79.55	0.905903
79.65	0.904027
79.75	0.90661
79.85	0.907158
79.95	0.904798
80.05	0.90444
80.15	0.907516
80.25	0.904607
80.35	0.906492
80.45	0.903322
80.55	0.906368
80.65	0.90403
80.75	0.902636
80.85	0.904313
80.95	0.905518
81.05	0.907415
81.15	0.903439
81.25	0.903313
81.35	0.905023
81.45	0.903483
81.55	0.903024
81.65	0.903642
81.75	0.905809
81.85	0.905013
81.95	0.900166
82.05	0.906014
82.15	0.905212
82.25	0.904377
82.35	0.901939
82.45	0.900406
82.55	0.903741
82.65	0.90136
82.75	0.902788
82.85	0.901725
82.95	0.903781
83.05	0.902346
83.15	0.903236
83.25	0.903417
83.35	0.904692
83.45	0.904176
83.55	0.905676
83.65	0.90125
83.75	0.902966
83.85	0.903211
83.95	0.900064
84.05	0.90331
84.15	0.905264
84.25	0.902673
84.35	0.903129
84.45	0.89971
84.55	0.90436
84.65	0.901355
84.75	0.897245
84.85	0.900038
84.95	0.900491
85.05	0.901122
85.15	0.901049
85.25	0.89989
85.35	0.899584
85.45	0.90272
85.55	0.897923
85.65	0.899447
85.75	0.901694
85.85	0.900521
85.95	0.90189
86.05	0.899075
86.15	0.899641
86.25	0.900813
86.35	0.901426
86.45	0.894485
86.55	0.900638
86.65	0.899139
86.75	0.897791
86.85	0.895899
86.95	0.899012
87.05	0.899321
87.15	0.897834
87.25	0.897759
87.35	0.896525
87.45	0.894647
87.55	0.896338
87.65	0.900096
87.75	0.899276
87.85	0.899819
87.95	0.898525
88.05	0.901864
88.15	0.897458
88.25	0.897175
88.35	0.897898
88.45	0.896675
88.55	0.895704
88.65	0.899263
88.75	0.896522
88.85	0.892895
88.95	0.898972
89.05	0.89725
89.15	0.894821
89.25	0.89509
89.35	0.896452
89.45	0.892073
89.55	0.893595
89.65	0.894466
89.75	0.8941
89.85	0.892306
89.95	0.896086
90.05	0.892916
90.15	0.894731
90.25	0.90067
90.35	0.894515
90.45	0.895821
90.55	0.894873
90.65	0.896476
90.75	0.893893
90.85	0.891685
90.95	0.893681
91.05	0.8916
91.15	0.895382
91.25	0.894387
91.35	0.89462
91.45	0.892117
91.55	0.897253
91.65	0.893586
91.75	0.895379
91.85	0.89404
91.95	0.893326
92.05	0.892762
92.15	0.894152
92.25	0.896352
92.35	0.890383
92.45	0.89019
92.55	0.89385
92.65	0.895137
92.75	0.892622
92.85	0.891582
92.95	0.892088
93.05	0.889581
93.15	0.89419
93.25	0.893378
93.35	0.89158
93.45	0.891982
93.55	0.889898
93.65	0.889521
93.75	0.890649
93.85	0.891853
93.95	0.89039
94.05	0.892626
94.15	0.89639
94.25	0.889356
94.35	0.891178
94.45	0.891519
94.55	0.890118
94.65	0.891181
94.75	0.886391
94.85	0.888882
94.95	0.886188
95.05	0.891691
95.15	0.886559
95.25	0.889131
95.35	0.887261
95.45	0.890175
95.55	0.889633
95.65	0.887016
95.75	0.8842
95.85	0.886521
95.95	0.886214
96.05	0.888119
96.15	0.88903
96.25	0.88786
96.35	0.887991
96.45	0.881788
96.55	0.885807
96.65	0.886007
96.75	0.886273
96.85	0.884539
96.95	0.888127
97.05	0.886747
97.15	0.886397
97.25	0.886776
97.35	0.885119
97.45	0.886095
97.55	0.884617
97.65	0.886847
97.75	0.88344
97.85	0.888186
97.95	0.885084
98.05	0.883146
98.15	0.885202
98.25	0.883066
98.35	0.883464
98.45	0.883095
98.55	0.88455
98.65	0.884364
98.75	0.882656
98.85	0.880402
98.95	0.883415
99.05	0.885167
99.15	0.87833
99.25	0.883577
99.35	0.88439
99.45	0.881756
99.55	0.882969
99.65	0.884452
99.75	0.884086
99.85	0.882175
99.95	0.879452
100.05	0.879382
100.15	0.881114
100.25	0.884269
100.35	0.879846
100.45	0.881481
100.55	0.881347
100.65	0.882647
100.75	0.883964
100.85	0.882003
100.95	0.880185
101.05	0.880372
101.15	0.876698
101.25	0.879269
101.35	0.881486
101.45	0.881262
101.55	0.877181
101.65	0.876818
101.75	0.881343
101.85	0.879031
101.95	0.877624
102.05	0.877559
102.15	0.880278
102.25	0.880399
102.35	0.878875
102.45	0.877223
102.55	0.879766
102.65	0.87636
102.75	0.877524
102.85	0.874335
102.95	0.878498
103.05	0.877754
103.15	0.877233
103.25	0.876654
103.35	0.878275
103.45	0.875064
103.55	0.878754
103.65	0.877218
103.75	0.873109
103.85	0.874288
103.95	0.874298
104.05	0.875137
104.15	0.873827
104.25	0.873803
104.35	0.875166
104.45	0.874814
104.55	0.876886
104.65	0.872985
104.75	0.871518
104.85	0.870453
104.95	0.875021
105.05	0.873835
105.15	0.870663
105.25	0.871271
105.35	0.873019
105.45	0.876381
105.55	0.87402
105.65	0.87097
105.75	0.869372
105.85	0.873276
105.95	0.868534
106.05	0.869869
106.15	0.870144
106.25	0.872174
106.35	0.87197
106.45	0.869064
106.55	0.870892
106.65	0.867679
106.75	0.871048
106.85	0.871737
106.95	0.868934
107.05	0.867755
107.15	0.870648
107.25	0.868796
107.35	0.869582
107.45	0.871215
107.55	0.866493
107.65	0.869526
107.75	0.866435
107.85	0.86815
107.95	0.865379
108.05	0.867111
108.15	0.86753
108.25	0.868803
108.35	0.868958
108.45	0.863633
108.55	0.867347
108.65	0.866839
108.75	0.868175
108.85	0.86473
108.95	0.868777
109.05	0.866694
109.15	0.864275
109.25	0.865069
109.35	0.865252
109.45	0.866385
109.55	0.867071
109.65	0.865533
109.75	0.866051
109.85	0.861747
109.95	0.865968
110.05	0.861989
110.15	0.864585
110.25	0.865306
110.35	0.863139
110.45	0.863878
110.55	0.86176
110.65	0.863048
110.75	0.861046
110.85	0.863007
110.95	0.860481
111.05	0.863525
111.15	0.860376
111.25	0.860471
111.35	0.861822
111.45	0.861543
111.55	0.859382
111.65	0.864389
111.75	0.86332
111.85	0.860267
111.95	0.860207
112.05	0.864208
112.15	0.860298
112.25	0.860177
112.35	0.860264
112.45	0.861976
112.55	0.859543
112.65	0.860055
112.75	0.857614
112.85	0.857672
112.95	0.859825
113.05	0.862004
113.15	0.85897
113.25	0.856091
113.35	0.857048
113.45	0.858732
113.55	0.857517
113.65	0.853589
113.75	0.858198
113.85	0.85799
113.95	0.85662
114.05	0.859078
114.15	0.859975
114.25	0.856452
114.35	0.857339
114.45	0.855512
114.55	0.857766
114.65	0.856432
114.75	0.85518
114.85	0.853078
114.95	0.853636
115.05	0.854808
115.15	0.851733
115.25	0.85577
115.35	0.85295
115.45	0.856624
115.55	0.85561
115.65	0.853728
115.75	0.853065
115.85	0.854266
115.95	0.852402
116.05	0.852367
116.15	0.853556
116.25	0.854069
116.35	0.852029
116.45	0.850881
116.55	0.852008
116.65	0.853654
116.75	0.853075
116.85	0.849527
116.95	0.850332
117.05	0.84907
117.15	0.851828
117.25	0.849583
117.35	0.850963
117.45	0.849858
117.55	0.848247
117.65	0.84963
117.75	0.849971
117.85	0.849164
117.95	0.851109
118.05	0.849518
118.15	0.848727
118.25	0.847184
118.35	0.848744
118.45	0.846766
118.55	0.850381
118.65	0.846852
118.75	0.843401
118.85	0.846936
118.95	0.844863
119.05	0.844609
119.15	0.847106
119.25	0.845969
119.35	0.845465
119.45	0.846952
119.55	0.846577
119.65	0.843647
119.75	0.845576
119.85	0.844129
119.95	0.84353
120.05	0.841741
120.15	0.843649
120.25	0.843407
120.35	0.842841
120.45	0.842305
120.55	0.842846
120.65	0.842506
120.75	0.844189
120.85	0.84329
120.95	0.843916
121.05	0.84242
121.15	0.841472
121.25	0.84196
121.35	0.844718
121.45	0.842357
121.55	0.841778
121.65	0.842517
121.75	0.842043
121.85	0.840085
121.95	0.838821
122.05	0.839705
122.15	0.839525
122.25	0.839466
122.35	0.841553
122.45	0.840185
122.55	0.841345
122.65	0.841446
122.75	0.838604
122.85	0.837371
122.95	0.838162
123.05	0.834601
123.15	0.83641
123.25	0.837565
123.35	0.83505
123.45	0.8364
123.55	0.83537
123.65	0.837543
123.75	0.837342
123.85	0.8392
123.95	0.83631
124.05	0.836329
124.15	0.836493
124.25	0.83516
124.35	0.835399
124.45	0.832742
124.55	0.834229
124.65	0.836025
124.75	0.83212
124.85	0.833269
124.95	0.833057
125.05	0.834586
125.15	0.833939
125.25	0.834691
125.35	0.833385
125.45	0.837267
125.55	0.832907
125.65	0.834774
125.75	0.833436
125.85	0.832641
125.95	0.831468
126.05	0.833257
126.15	0.831295
126.25	0.83152
126.35	0.827848
126.45	0.82922
126.55	0.829717
126.65	0.83055
126.75	0.828828
126.85	0.830197
126.95	0.830411
127.05	0.830766
127.15	0.830514
127.25	0.828276
127.35	0.829613
127.45	0.833309
127.55	0.832126
127.65	0.830954
127.75	0.83109
127.85	0.829939
127.95	0.831502
128.05	0.827095
128.15	0.826112
128.25	0.826044
128.35	0.826579
128.45	0.825616
128.55	0.825182
128.65	0.826912
128.75	0.828875
128.85	0.824113
128.95	0.826355
129.05	0.82683
129.15	0.824215
129.25	0.823351
129.35	0.825945
129.45	0.82305
129.55	0.820844
129.65	0.821896
129.75	0.822796
129.85	0.821348
129.95	0.823983
130.05	0.821997
130.15	0.821149
130.25	0.823003
130.35	0.823404
130.45	0.821238
130.55	0.824199
130.65	0.823367
130.75	0.824616
130.85	0.819041
130.95	0.820538
131.05	0.821828
131.15	0.819198
131.25	0.818063
131.35	0.821839
131.45	0.819553
131.55	0.817082
131.65	0.819789
131.75	0.819225
131.85	0.817189
131.95	0.815746
132.05	0.819408
132.15	0.823401
132.25	0.816097
132.35	0.816941
132.45	0.819019
132.55	0.817173
132.65	0.817012
132.75	0.820074
132.85	0.816667
132.95	0.818472
133.05	0.815852
133.15	0.815333
133.25	0.819582
133.35	0.814984
133.45	0.813355
133.55	0.815464
133.65	0.818465
133.75	0.813871
133.85	0.813936
133.95	0.816976
134.05	0.816263
134.15	0.813835
134.25	0.813947
134.35	0.813192
134.45	0.812973
134.55	0.81267
134.65	0.8112
134.75	0.812197
134.85	0.810532
134.95	0.80892
135.05	0.816573
135.15	0.814621
135.25	0.811129
135.35	0.810745
135.45	0.811548
135.55	0.810853
135.65	0.809506
135.75	0.810311
135.85	0.809394
135.95	0.805052
136.05	0.81003
136.15	0.810534
136.25	0.80946
136.35	0.806688
136.45	0.80752
136.55	0.807783
136.65	0.806207
136.75	0.806772
136.85	0.805571
136.95	0.805941
137.05	0.806596
137.15	0.804582
137.25	0.807092
137.35	0.806866
137.45	0.807386
137.55	0.805101
137.65	0.805474
137.75	0.805248
137.85	0.804164
137.95	0.806131
138.05	0.805721
138.15	0.805231
138.25	0.804945
138.35	0.803751
138.45	0.801757
138.55	0.802462
138.65	0.801424
138.75	0.803375
138.85	0.803416
138.95	0.805346
139.05	0.803313
139.15	0.80139
139.25	0.800345
139.35	0.803312
139.45	0.802782
139.55	0.800493
139.65	0.802784
139.75	0.801636
139.85	0.800787
139.95	0.798552
140.05	0.802942
140.15	0.801458
140.25	0.800083
140.35	0.798994
140.45	0.799743
140.55	0.79894
140.65	0.79921
140.75	0.801851
140.85	0.797974
140.95	0.799049
141.05	0.797433
141.15	0.795647
141.25	0.79818
141.35	0.79803
141.45	0.797793
141.55	0.795184
141.65	0.799357
141.75	0.797042
141.85	0.794637
141.95	0.794469
142.05	0.795257
142.15	0.797309
142.25	0.795344
142.35	0.798298
142.45	0.793516
142.55	0.792252
142.65	0.795559
142.75	0.792453
142.85	0.794261
142.95	0.794522
143.05	0.79399
143.15	0.792177
143.25	0.790371
143.35	0.795769
143.45	0.791413
143.55	0.792534
143.65	0.792173
143.75	0.791247
143.85	0.792105
143.95	0.788721
144.05	0.788686
144.15	0.791013
144.25	0.792505
144.35	0.791158
144.45	0.789034
144.55	0.791219
144.65	0.791545
144.75	0.786746
144.85	0.792596
144.95	0.78941
145.05	0.788457
145.15	0.786725
145.25	0.792191
145.35	0.78972
145.45	0.788924
145.55	0.788167
145.65	0.784762
145.75	0.788276
145.85	0.788146
145.95	0.784494
146.05	0.785087
146.15	0.785886
146.25	0.787979
146.35	0.785541
146.45	0.785324
146.55	0.787854
146.65	0.782292
146.75	0.786369
146.85	0.783369
146.95	0.784026
147.05	0.7839
147.15	0.783075
147.25	0.785106
147.35	0.783016
147.45	0.783388
147.55	0.780248
147.65	0.779426
147.75	0.783638
147.85	0.781643
147.95	0.784011
148.05	0.782309
148.15	0.780511
148.25	0.783155
148.35	0.780512
148.45	0.779977
148.55	0.781068
148.65	0.77894
148.75	0.780279
148.85	0.778956
148.95	0.778727
149.05	0.778533
149.15	0.777777
149.25	0.777987
149.35	0.779431
149.45	0.776913
149.55	0.77456
149.65	0.774349
149.75	0.777317
149.85	0.778707
149.95	0.776733
150.05	0.77457
150.15	0.776292
150.25	0.775464
150.35	0.777606
150.45	0.775734
150.55	0.774796
150.65	0.773438
150.75	0.7745
150.85	0.774206
150.95	0.774029
151.05	0.776799
151.15	0.770665
151.25	0.773742
151.35	0.776716
151.45	0.774003
151.55	0.776639
151.65	0.772178
151.75	0.773147
151.85	0.774756
151.95	0.771629
152.05	0.771524
152.15	0.771771
152.25	0.768864
152.35	0.769678
152.45	0.771213
152.55	0.771877
152.65	0.771304
152.75	0.768576
152.85	0.767444
152.95	0.768312
153.05	0.770832
153.15	0.769456
153.25	0.76794
153.35	0.768021
153.45	0.766734
153.55	0.768087
153.65	0.766432
153.75	0.768131
153.85	0.767705
153.95	0.768525
154.05	0.768777
154.15	0.767193
154.25	0.767594
154.35	0.767779
154.45	0.767637
154.55	0.764893
154.65	0.766187
154.75	0.765049
154.85	0.767936
154.95	0.76773
155.05	0.765612
155.15	0.765773
155.25	0.764609
155.35	0.766079
155.45	0.762523
155.55	0.762305
155.65	0.763311
155.75	0.762705
155.85	0.765108
155.95	0.762634
156.05	0.7617
156.15	0.759792
156.25	0.762038
156.35	0.761368
156.45	0.763074
156.55	0.76196
156.65	0.761478
156.75	0.761572
156.85	0.760679
156.95	0.759384
157.05	0.759819
157.15	0.759556
157.25	0.756749
157.35	0.760272
157.45	0.757897
157.55	0.757119
157.65	0.761087
157.75	0.758621
157.85	0.759711
157.95	0.755792
158.05	0.756108
158.15	0.755662
158.25	0.755675
158.35	0.75434
158.45	0.754704
158.55	0.755945
158.65	0.757467
158.75	0.75487
158.85	0.752231
158.95	0.754461
159.05	0.753064
159.15	0.75599
159.25	0.755424
159.35	0.754229
159.45	0.751947
159.55	0.752401
159.65	0.752546
159.75	0.751809
159.85	0.752199
159.95	0.749008
160.05	0.751633
160.15	0.751018
160.25	0.752621
160.35	0.750483
160.45	0.750395
160.55	0.750983
160.65	0.752609
160.75	0.750758
160.85	0.748992
160.95	0.750164
161.05	0.752282
161.15	0.749686
161.25	0.74984
161.35	0.749145
161.45	0.749389
161.55	0.748447
161.65	0.747394
161.75	0.748685
161.85	0.748488
161.95	0.746766
162.05	0.748079
162.15	0.747763
162.25	0.74608
162.35	0.746594
162.45	0.744873
162.55	0.745803
162.65	0.7465
162.75	0.746258
162.85	0.74519
162.95	0.744581
163.05	0.744385
163.15	0.742738
163.25	0.745339
163.35	0.743528
163.45	0.741846
163.55	0.745455
163.65	0.745297
163.75	0.744035
163.85	0.743574
163.95	0.741474
164.05	0.742288
164.15	0.743877
164.25	0.742336
164.35	0.743457
164.45	0.739577
164.55	0.743552
164.65	0.743764
164.75	0.73884
164.85	0.737538
164.95	0.741233
165.05	0.740988
165.15	0.739247
165.25	0.737763
165.35	0.737758
165.45	0.739248
165.55	0.739195
165.65	0.737297
165.75	0.739585
165.85	0.739405
165.95	0.739813
166.05	0.73465
166.15	0.736237
166.25	0.737288
166.35	0.73393
166.45	0.73498
166.55	0.734669
166.65	0.735749
166.75	0.734561
166.85	0.735352
166.95	0.735148
167.05	0.735387
167.15	0.735785
167.25	0.734223
167.35	0.734085
167.45	0.73204
167.55	0.734255
167.65	0.730805
167.75	0.732462
167.85	0.734163
167.95	0.72995
168.05	0.730983
168.15	0.731786
168.25	0.730882
168.35	0.731904
168.45	0.730085
168.55	0.729494
168.65	0.733084
168.75	0.729859
168.85	0.729819
168.95	0.730413
169.05	0.725983
169.15	0.730355
169.25	0.731207
169.35	0.732552
169.45	0.729854
169.55	0.726265
169.65	0.728172
169.75	0.730072
169.85	0.730999
169.95	0.726738
170.05	0.726189
170.15	0.727513
170.25	0.723824
170.35	0.726455
170.45	0.72521
170.55	0.725418
170.65	0.726734
170.75	0.727366
170.85	0.724852
170.95	0.725808
171.05	0.726587
171.15	0.728999
171.25	0.721594
171.35	0.724835
171.45	0.724651
171.55	0.723122
171.65	0.722602
171.75	0.721132
171.85	0.723522
171.95	0.719604
172.05	0.720251
172.15	0.722265
172.25	0.723421
172.35	0.719853
172.45	0.720769
172.55	0.720141
172.65	0.722444
172.75	0.721371
172.85	0.720854
172.95	0.719406
173.05	0.720698
173.15	0.722156
173.25	0.719796
173.35	0.718374
173.45	0.717562
173.55	0.71796
173.65	0.716988
173.75	0.718015
173.85	0.715323
173.95	0.716391
174.05	0.718878
174.15	0.715398
174.25	0.715787
174.35	0.715747
174.45	0.716156
174.55	0.714077
174.65	0.71694
174.75	0.715051
174.85	0.714979
174.95	0.715613
175.05	0.713921
175.15	0.711652
175.25	0.713675
175.35	0.712515
175.45	0.713791
175.55	0.712688
175.65	0.714614
175.75	0.714971
175.85	0.713703
175.95	0.709632
176.05	0.712608
176.15	0.712934
176.25	0.710875
176.35	0.707697
176.45	0.712327
176.55	0.7107
176.65	0.7114
176.75	0.708633
176.85	0.708908
176.95	0.708979
177.05	0.71056
177.15	0.710643
177.25	0.707588
177.35	0.708595
177.45	0.70673
177.55	0.709033
177.65	0.711732
177.75	0.707044
177.85	0.707297
177.95	0.707694
178.05	0.706523
178.15	0.707737
178.25	0.709129
178.35	0.706511
178.45	0.704059
178.55	0.705241
178.65	0.706219
178.75	0.706125
178.85	0.703264
178.95	0.706502
179.05	0.706536
179.15	0.706415
179.25	0.704721
179.35	0.703237
179.45	0.70295
179.55	0.702694
179.65	0.703316
179.75	0.701834
179.85	0.702613
179.95	0.702911
180.05	0.70131
180.15	0.701683
180.25	0.700379
180.35	0.701547
180.45	0.699946
180.55	0.698383
180.65	0.701617
180.75	0.699158
180.85	0.701486
180.95	0.697092
181.05	0.699554
181.15	0.699887
181.25	0.697333
181.35	0.698824
181.45	0.696886
181.55	0.695325
181.65	0.697041
181.75	0.69996
181.85	0.697375
181.95	0.700834
182.05	0.696196
182.15	0.700727
182.25	0.696322
182.35	0.696417
182.45	0.697216
182.55	0.697689
182.65	0.697219
182.75	0.693372
182.85	0.693799
182.95	0.694371
183.05	0.694008
183.15	0.694857
183.25	0.694125
183.35	0.69439
183.45	0.695548
183.55	0.694189
183.65	0.692208
183.75	0.693613
183.85	0.691513
183.95	0.691447
184.05	0.692865
184.15	0.69082
184.25	0.691265
184.35	0.695837
184.45	0.69059
184.55	0.690971
184.65	0.689247
184.75	0.69291
184.85	0.687052
184.95	0.689834
185.05	0.688844
185.15	0.690097
185.25	0.688032
185.35	0.685686
185.45	0.687465
185.55	0.685214
185.65	0.687251
185.75	0.686472
185.85	0.685828
185.95	0.689931
186.05	0.68631
186.15	0.686483
186.25	0.685707
186.35	0.685759
186.45	0.68418
186.55	0.684124
186.65	0.683886
186.75	0.682544
186.85	0.683949
186.95	0.683772
187.05	0.682476
187.15	0.683241
187.25	0.68156
187.35	0.684634
187.45	0.682994
187.55	0.681499
187.65	0.68097
187.75	0.681554
187.85	0.683555
187.95	0.678106
188.05	0.682161
188.15	0.68081
188.25	0.679667
188.35	0.679829
188.45	0.678033
188.55	0.678878
188.65	0.679403
188.75	0.677891
188.85	0.67852
188.95	0.678236
189.05	0.681102
189.15	0.677549
189.25	0.677378
189.35	0.678258
189.45	0.677819
189.55	0.679442
189.65	0.679128
189.75	0.676627
189.85	0.674663
189.95	0.676999
190.05	0.677016
190.15	0.67496
190.25	0.677069
190.35	0.67606
190.45	0.674654
190.55	0.674952
190.65	0.67418
190.75	0.672226
190.85	0.672774
190.95	0.671575
191.05	0.675416
191.15	0.671723
191.25	0.67121
191.35	0.674358
191.45	0.672314
191.55	0.671084
191.65	0.67499
191.75	0.673226
191.85	0.669698
191.95	0.675413
192.05	0.669454
192.15	0.667807
192.25	0.669966
192.35	0.669155
192.45	0.668862
192.55	0.668989
192.65	0.672379
192.75	0.671197
192.85	0.667335
192.95	0.670915
193.05	0.668593
193.15	0.666394
193.25	0.664952
193.35	0.667118
193.45	0.664582
193.55	0.666059
193.65	0.664436
193.75	0.666104
193.85	0.66543
193.95	0.665977
194.05	0.663874
194.15	0.665797
194.25	0.66515
194.35	0.667704
194.45	0.66257
194.55	0.664404
194.65	0.663874
194.75	0.663358
194.85	0.661492
194.95	0.662356
195.05	0.661506
195.15	0.66377
195.25	0.660974
195.35	0.661861
195.45	0.660899
195.55	0.660049
195.65	0.661825
195.75	0.660086
195.85	0.661545
195.95	0.660542
196.05	0.661118
196.15	0.6584
196.25	0.660847
196.35	0.658707
196.45	0.657791
196.55	0.658088
196.65	0.659371
196.75	0.657128
196.85	0.657982
196.95	0.655473
197.05	0.656413
197.15	0.656228
197.25	0.657144
197.35	0.659346
197.45	0.654507
197.55	0.655842
197.65	0.655127
197.75	0.656754
197.85	0.657284
197.95	0.653598
198.05	0.654542
198.15	0.655947
198.25	0.653959
198.35	0.653162
198.45	0.653431
198.55	0.654415
198.65	0.653057
198.75	0.653796
198.85	0.653953
198.95	0.652521
199.05	0.652256
199.15	0.651835
199.25	0.650595
199.35	0.648542
199.45	0.651577
199.55	0.649849
199.65	0.649821
199.75	0.64692
199.85	0.647554
[truncated: 1,146 more rows]

## Sheet: Figure 2c
	Fluorescence intensity (AU)
Time (s)	no Oligo	preincubation with Oligo
0	728.54	730.48
1	728.59	731.18
2	723.87	702.7
3	724.11	737.94
4	722.98	742.69
5	731.65	735.63
6	715.24	734.52
7	731.35	749.2
8	732.57	748.06
9	728.14	745.64
10	730.51	750.11
11	722.79	753.69
12	724.64	752.52
13	723.94	746.14
14	726.55	745.53
15	722.18	745.06
16	718.13	739.83
17	729.6	747.25
18	726.08	744
19	726.64	750.46
20	720.68	742.34
21	723.39	749.05
22	730.93	748.08
23	716.55	737.44
24	723.37	738.97
25	719.83	748.74
26	716.71	744.08
27	722	747.59
28	724.51	747.22
29	721.2	745.17
30	721.04	742.7
31	727.95	742.93
32	717.51	752.53
33	718.5	741.73
34	723	740.19
35	724.33	744.99
36	722.17	715.53
37	724.61	736.08
38	728.06	725.28
39	728.89	723.68
40	725.22	741.43
41	713.84	741.25
42	718.25	743.39
43	718.74	751.76
44	722.69	724.69
45	717.14	735.09
46	722.59	734.17
47	728.9	745.85
48	719.73	742.36
49	726.94	734.73
50	723.52	745.79
51	726.31	752.59
52	724.53	725.13
53	724.71	740.53
54	722.9	728
55	719.63	737.53
56	719.04	760.44
57	723.34	746.1
58	714.66	749.72
59	722.59	746.53
60	728.93	738.05
61	720.78	749.05
62	730.75	753.55
63	681.72	734
64	653.25	751.79
65	637.21	745.01
66	636.93	746.4
67	626.22	741.56
68	605.56	753.31
69	605.31	747.15
70	598.47	752.55
71	587.13	754.43
72	582.73	743.26
73	572.72	750.97
74	573.83	753.12
75	554.95	743.24
76	551.96	741.09
77	541.65	743.06
78	536.68	745.68
79	541.92	747.83
80	538.1	753.59
81	523.94	744.95
82	523.51	744.59
83	511.74	747.02
84	509.58	741.35
85	509.47	738.91
86	499.92	741.94
87	487.9	744.68
88	482.78	747.52
89	490.16	737.42
90	486.8	743.21
91	486.57	751.72
92	474.62	735.3
93	477.32	744.82
94	472.86	745.49
95	468.57	751.16
96	463.78	741.68
97	466.05	741.2
98	462.22	747.29
99	443.28	743.59
100	441.81	752.86
101	435.96	754.43
102	440.23	753.12
103	435.44	748.05
104	425.6	745.19
105	426.52	752.95
106	429.23	740.79
107	424.18	744.66
108	428.07	737.86
109	420.61	749.49
110	419.94	744.81
111	428.24	748.76
112	415.19	748.8
113	416.12	747.46
114	418.8	757.12
115	409.81	749.87
116	415.01	745.81
117	405.83	748.42
118	403.43	749.93
119	404.58	750.08
120	400.96	758.6
121	401.08	746.87
122	386.4	739.78
123	388.72	751.13
124	383.65	738.29
125	375.97	749.68
126	381.72	740.97
127	383.82	748.05
128	381.55	749.06
129	378.67	752.94
130	374.89	745.81
131	369.83	745.25
132	367.8	744.76
133	374.29	735.7
134	367.83	742.04
135	362.29	738.81
136	365.25	733.92
137	355.11	734.58
138	359.06	750.66
139	362.97	752.55
140	361.02	740.44
141	357.41	740.46
142	355.18	754.72
143	358.31	737.72
144	360.99	746.78
145	350.94	751.22
146	345.87	741.58
147	349.21	742.98
148	345.08	736.25
149	344.87	743.53
150	339.81	740.53
151	345.45	739.46
152	337.18	736
153	346.8	742.07
154	343.8	757.11
155	332.3	742.12
156	327.29	740.25
157	333.93	745.28
158	338.12	743.84
159	341.54	743.69
160	339.67	746.59
161	339.99	736.45
162	336.17	746.44
163	327.71	748.67
164	329.28	748.08
165	332.9	739.85
166	326.08	742.19
167	325.95	742.11
168	325.32	741.49
169	318.89	746.93
170	316.9	730.07
171	321.16	746.6
172	318.89	736.42
173	318.05	745.13
174	315.68	743.52
175	310.22	741.56
176	310.1	739.12
177	303.87	743.81
178	305.59	733.18
179	311.12	740.26
180	316.15	736.04
181	319.41	742.75
182	305.36	744.61
183	307.65	744.49
184	308.68	743.52
185	306.67	731.41
186	308.96	742.15
187	302.81	742.28
188	315.44	746.79
189	307.87	738.31
190	294.08	733.79
191	302.4	741.98
192	294.08	745.5
193	306.94	745.42
194	292.94	743.95
195	297.52	746.06
196	289.32	733.71
197	297.49	745.03
198	299.5	741.68
199	300.86	741.99
200	289.02	739.7
201	288.66	743
202	296.49	741.95
203	291.95	737.23
204	286.58	745.11
205	294.58	741.14
206	282.89	745.54
207	292.04	730.73
208	277.23	735.05
209	295.82	737.93
210	277.15	735.61
211	287.01	740.18
212	281.46	743.78
213	279.15	742.45
214	270.11	751.02
215	280.62	736.2
216	279.48	736.81
217	290.52	739.08
218	280.35	741.88
219	283.61	738.61
220	278.72	748.33
221	290.24	734.88
222	276.28	739.32
223	286.75	733.75
224	287.18	735.6
225	280.17	738.61
226	284.36	743.94
227	272.84	734.86
228	275.59	743.73
229	274.78	732.51
230	275.75	742.11
231	277.01	741.08
232	274.91	739.54
233	275.86	737.99
234	275.55	746.1
235	274.75	736.17
236	272.64	741.41
237	267.02	730.77
238	270.68	729.94
239	266.57	729.81
240	267.9	734.42
241	269.66	739.62
242	268.75	743.24
243	261.24	732.64
244	260.36	723
245	267.07	730.31
246	261.29	737.57
247	268.51	734.41
248	267.75	740.86
249	267.7	733.32
250	258.44	737.32
251	268.55	743.73
252	264.03	737.82
253	261.79	735.93
254	260.5	738.94
255	259.84	739.13
256	264.68	732.76
257	264.46	734.11
258	254.91	725.76
259	263.41	740.23
260	260.42	731.97
261	260.2	736.3
262	258.83	729.64
263	256.22	733.4
264	258.8	731.79
265	259.19	742.58
266	256.99	741.58
267	252.72	735.92
268	254.25	733.56
269	256.53	733.04
270	260.62	740.21
271	253.61	739.17
272	256.63	743.15
273	247.79	735.5
274	252.96	736.23
275	250.23	727.84
276	256.88	735.04
277	248.85	728.21
278	255.13	728.14
279	254.24	733.02
280	246.57	731.09
281	252.17	732.57
282	250.04	735.48
283	245.85	723.11
284	245.69	724
285	252.12	724.11
286	240.29	734.34
287	245.98	726.66
288	252.84	731.86
289	257.84	736.47
290	243.9	727.06
291	252.9	740.9
292	244.85	738.6
293	251.45	736.11
294	245.24	731.27
295	249.92	730.58
296	233.92	741.05
297	254.64	734.68
298	254.02	729.94
299	239.18	733.81
300	246.87	727.67
301	237.74	732.09
302	239.67	736.43
303	245.92	728.68
304	233.51	736.59
305	249.27	733.5
306	247.93	729.1
307	246.1	730.87
308	242.38	730.96
309	253.53	730.18
310	236.08	732.02
311	237.5	726.25
312	244	726.25
313	241.03	731.08
314	251.06	725.11
315	237.39	735.59
316	236.43	741.95
317	242.42	728.9
318	226.25	732.26
319	246.54	737.3
320	244.18	730.97
321	232.11	731.86
322	240.91	728.61
323	236.73	726.58
324	234.7	728.9
325	239.82	727.85
326	237.12	724.85
327	239.26	732.91
328	234.44	725.39
329	230.25	726.43
330	242.23	728.68
331	231.56	732.15
332	235.09	722.86
333	235.38	735.97
334	238.84	734.54
335	235.16	727.59
336	237.45	732.94
337	228.96	720.9
338	236.2	730.87
339	243.02	722.97
340	238.45	731.09
341	235.77	719.5
342	235.16	726.77
343	222.38	730.67
344	228.6	728.53
345	223.79	724.56
346	225.73	730.14
347	230.14	727.45
348	221.97	731.77
349	239.62	723.53
350	234.74	737.16
351	242.3	728.63
352	233.07	729.51
353	234.08	721.51
354	233.09	731.05
355	238.74	725.4
356	226.39	733.72
357	228.96	729.36
358	227.08	717.85
359	219.77	727.74
360	223.01	724.66
361	229.13	728.87
362	228.19	731.39
363	228.08	719.43
364	234.29	726.86
365	233.97	727.2
366	237.33	728.57
367	224.55	721.46
368	230.68	721.12
369	224.36	731.88
370	233.01	726.98
371	230.85	728.3
372	226	729
373	232.34	723.88
374	228.29	722.22
375	225.17	731.86
376	229.86	726.84
377	228.2	730.29
378	225.88	723.19
379	228.08	728.49
380	232.71	719.47
381	231.95	721.15
382	227.03	731.18
383	217.82	727.61
384	239.27	730.11
385	227.48	730.97
386	223.64	726.9
387	222.53	724.2
388	221.6	730.5
389	222.99	729.63
390	222.24	724.91
391	227.05	727.87
392	224.4	723.51
393	228.21	732.89
394	217.82	720.28
395	223.22	724.26
396	230.3	721.78
397	232.6	720.55
398	230.76	715.5
399	229.63	723.59
400	239.24	731.23
401	218.75	727.37
402	222.84	717.41
403	219.82	725.56
404	227.07	725.92
405	225.19	729.08
406	227.76	725.11
407	219.97	725.72
408	220.77	718.77
409	224.58	717.3
410	219.21	717.22
411	225.72	717.09
412	221.53	726.05
413	222.52	728.69
414	230.15	715.72
415	224.78	720.84
416	220.3	725.22
417	217.13	719.94
418	218.54	727.44
419	220.15	717.87
420	218.37	725.3
421	216.29	719.89
422	219.81	723.21
423	224.53	727.17
424	225.86	728.8
425	224.17	728.52
426	221.72	719.77
427	219.83	721.02
428	227.14	725.92
429	221.05	723.66
430	220.17	719.23
431	226.24	718.34
432	222.55	719.45
433	212.38	712.53
434	219.73	720.4
435	219.05	723.25
436	218.31	722.03
437	221.3	722.82
438	217.83	725.41
439	218.67	716.5
440	216.37	724.25
441	215.02	722.69
442	221.15	721.67
443	219.12	719.5
444	217.47	718.44
445	214.95	720.21
446	220.02	726.07
447	220.64	724.55
448	214.85	732.52
449	224.82	709.24
450	220.85	717.85
451	215.09	718.62
452	215.94	718.33
453	213.74	719.27
454	220.15	720.51
455	207.16	715.53
456	216.75	722.34
457	217.38	712.22
458	221.99	725.56
459	221.63	718.36
460	223.93	727.33
461	209.63	720.61
462	214.63	711.55
463	222.48	716.01
464	216.92	724.58
465	212.6	716.78
466	218.3	710.57
467	218.98	728.51
468	220.5	715.33
469	218.02	722.27
470	215.78	711.22
471	208.69	712.34
472	213.56	708.38
473	211.9	721.94
474	211.78	717.76
475	215.02	721.8
476	219.21	722.09
477	218.5	718.41
478	220.78	715.74
479	212.93	722.88
480	213.14	725.55
481	212.23	713.84
482	209.13	720.38
483	216.34	710.89
484	211.94	723.61
485	218.14	716.23
486	214.48	718.46
487	217.49	725.47
488	216.63	716.78
489	220.83	711.54
490	213.45	709.23
491	216.31	722.22
492	212.56	712.49
493	215.74	718.32
494	212.7	712.9
495	215.09	716.71
496	216.39	719.11
497	210.37	707.17
498	215.91	707.49
499	216.83	715
500	213.84	725.61
501	215.93	724.02
502	212.85	724.51
503	214.04	724.7
504	218.73	718.21
505	214.95	725.91
506	213.86	719.59
507	217.87	720.68
508	224.1	718.38
509	213.12	720.16
510	214.44	716.57
511	212.52	708.08
512	209.4	711.85
513	212.31	715.84
514	207.7	709.48
515	213.32	716.14
516	211.87	712.77
517	209.96	713.59
518	207.19	720.03
519	211.03	708.79
520	214.92	715.44
521	210.03	714.06
522	212.4	713.48
523	207.35	716.4
524	212.62	715.23
525	211.66	713.67
526	213.63	715.2
527	206	711.34
528	208.68	722.38
529	204.95	716.79
530	205.91	708.52
531	204.1	714.72
532	215.22	717.14
533	215.53	715.75
534	216.78	721.93
535	207.24	719.49
536	213.67	711.84
537	208.8	720.32
538	212.27	704.97
539	213.12	717.27
540	205.2	714.92
541	210.66	711.47
542	215.3	722.49
543	210.44	710.84
544	204.72	707.09
545	207.39	717.09
546	211.82	721.51
547	212.08	704.93
548	211.17	704.5
549	210.38	715.38
550	203.26	714.14
551	209.06	715.45
552	221.47	712.9
553	213	716.79
554	218.65	704.06
555	214.53	722.1
556	216.01	709.36
557	210.47	712.07
558	206.37	705.58
559	209.45	718.98
560	206.05	714.7
561	212.77	709.63
562	200.29	706.78
563	208.1	717.7
564	684.32	711.91
565	708.96	718.58
566	701.82	707.37
567	714.61	714.56
568	703.59	722.94
569	710.91	711.18
570	714.74	710.73
571	697.95	712.03
572	707.83	703.1
573	703.58	710.47
574	703.19	713.58
575	703.22	719.63
576	710.78	712.05
577	706.08	720.38
578	706.45	707.89
579	702.27	708.38
580	709.25	706.73
581	711.11	715.25
582	705.35	709.86
583	713.76	710.3
584	700.55	702.54
585	699.86	712.38
586	708.2	709.31
587	698.84	708.16
588	704.78	716.28
589	698.86	710.74
590	707.94	707.87
591	702.72	711.62
592	706.82	711.67
593	701.49	713.59
594	698.35	715.05
595	700.9	713.7
596	692.6	714.84
597	705.23	701.94
598	702.63	714.72
599	697.08	701.79
600	696.53	703.96
601	698.39	709.6
602	703.11	707.46
603	694.91	704.12
604	706.37	711.94
605	705.93	704.09
606	710.14	716.27
607	709.47	712.11
608	703.45	711.94
609	708.39	698.65
610	704.26	709.16
611	698.09	709.89
612	701.32	710.91
613	706.44	711.08
614	711.79	705.58
615	705.15	710.61
616	702.16	702.4
617	707.03	707
618	702.75	714.97
619	699.69	711.14
620	707.32	705.12
621	699.94	707.15
622	712.1	704.68

## Sheet: Figure 2d
Ca2+ plus nigericin release
Time (s)	Fluorescence intensity (AU)
0	702.86
1	694.6
2	678.94
3	671.35
4	695.74
5	678.42
6	693.09
7	693.7
8	693.67
9	690.61
10	692.93
11	689.68
12	698.75
13	691.51
14	696.68
15	691.56
16	702.37
17	685.72
18	695.91
19	695.66
20	702.62
21	691.12
22	701.03
23	693.53
24	714.61
25	693.93
26	687.12
27	699.04
28	692.17
29	701.42
30	700.62
31	691.39
32	689.92
33	693.45
34	702.69
35	705.58
36	700.93
37	703.25
38	708.63
39	700.68
40	702.16
41	706.66
42	697.63
43	694.53
44	691.77
45	692.54
46	689.64
47	692.93
48	681.97
49	685.27
50	679.18
51	674.85
52	678.48
53	682.06
54	683.16
55	673.94
56	667.36
57	664.12
58	659.99
59	662.58
60	659.45
61	659.81
62	662.99
63	664.7
64	655.42
65	655.73
66	651.82
67	642.17
68	646.44
69	646.97
70	642.98
71	650.5
72	631.67
73	633.2
74	642.47
75	636.32
76	639.11
77	646.4
78	632.17
79	628.7
80	626.99
81	623.11
82	619.3
83	626.62
84	620.85
85	627.9
86	614.9
87	620.57
88	615.38
89	619.33
90	611.48
91	618.19
92	609.54
93	607.72
94	597.06
95	601.39
96	604.25
97	603.21
98	593.91
99	595.3
100	599.18
101	600.13
102	595.17
103	591.9
104	593.56
105	585.97
106	576.24
107	585.74
108	593.69
109	581.8
110	583.24
111	574.66
112	575.94
113	582.38
114	576.61
115	578.08
116	577.08
117	568.48
118	559.99
119	553.39
120	568.48
121	572.96
122	573.14
123	567.94
124	560.02
125	561.85
126	564.35
127	561.18
128	558.95
129	563.1
130	545.95
131	566.13
132	562.73
133	553.64
134	540.47
135	556.02
136	551.83
137	550.26
138	549.18
139	550.09
140	550.62
141	544.51
142	543.94
143	543.24
144	553.83
145	552.02
146	548.39
147	530.56
148	534.6
149	532.85
150	537.32
151	538.99
152	531.76
153	537.37
154	528.67
155	533.7
156	526.06
157	515.23
158	528.8
159	526.2
160	524.37
161	527.8
162	518.8
163	520.74
164	529.39
165	521.2
166	517.82
167	507.39
168	518.12
169	509.89
170	508.79
171	508.57
172	517.6
173	508.34
174	504.08
175	502.84
176	509.7
177	502.72
178	506.77
179	516.77
180	502.22
181	503.18
182	493.87
183	505.8
184	494.68
185	492.68
186	501.29
187	495.07
188	500.9
189	500.62
190	490.74
191	495.26
192	497.71
193	496.35
194	503.33
195	486.98
196	487.4
197	478.98
198	492.9
199	490.21
200	479.32
201	488.59
202	481.45
203	487.3
204	480.06
205	491.87
206	472.04
207	482.69
208	472.93
209	475.96
210	475.21
211	476.67
212	473.5
213	459.47
214	474.76
215	482.26
216	481.24
217	468.37
218	480.23
219	471.08
220	472.76
221	471.8
222	472.62
223	465.73
224	470.93
225	455.04
226	466.94
227	468.56
228	464.46
229	460.65
230	461.64
231	466.07
232	460.23
233	464.38
234	452.46
235	453.36
236	455.86
237	463.24
238	457.6
239	448.68
240	457.57
241	455.91
242	454.42
243	448.45
244	451.48
245	446.2
246	445.91
247	439.26
248	446.67
249	446.88
250	440.59
251	441.34
252	449.12
253	437.65
254	436.41
255	438
256	450.37
257	432.36
258	434.05
259	442.17
260	436.87
261	437.33
262	435.58
263	442.5
264	434.81
265	433.24
266	437.19
267	427.19
268	431.55
269	427.74
270	420.89
271	438.16
272	424.82
273	424.35
274	427.08
275	429.14
276	430.81
277	436.21
278	423.76
279	417.18
280	420.14
281	423.12
282	415.84
283	422
284	420.84
285	421.8
286	430.69
287	414.7
288	412.59
289	428.36
290	417.73
291	411.98
292	410.99
293	413.47
294	413.68
295	415.99
296	407.65
297	410.08
298	409.67
299	413.77
300	403.58
301	409.27
302	407.8
303	404.73
304	410.22
305	406.21
306	412.16
307	412.46
308	403.41
309	400.17
310	403.97
311	404.92
312	401.35
313	402.07
314	407.05
315	399.46
316	395.58
317	401.2
318	401.75
319	402
320	401.15
321	396.09
322	398.77
323	390.63
324	391.65
325	388.41
326	395.66
327	388.81
328	391.02
329	390.87
330	393.32
331	385.88
332	389.02
333	391.97
334	388.63
335	379.88
336	383.93
337	386.87
338	380.64
339	389.84
340	372.98
341	382.18
342	384.35
343	385.36
344	385.09
345	382.43
346	385.26
347	384.99
348	379.5
349	373.26
350	376.95
351	391.29
352	380.91
353	374.52
354	375.69
355	378.13
356	378.43
357	372.51
358	381.67
359	377.68
360	373.96
361	377.79
362	375.66
363	379.12
364	378.65
365	364.16
366	363.12
367	371.54
368	360.69
369	374.36
370	361.69
371	352.02
372	366.61
373	368.45
374	364.29
375	365.59
376	364.67
377	366.68
378	356.35
379	357
380	360.34
381	366.61
382	356.66
383	363.1
384	359.41
385	351.6
386	359.09
387	348.94
388	355.9
389	358.72
390	354.79
391	353.11
392	358.8
393	360.96
394	348.15
395	354.28
396	353.11
397	349.11
398	351.28
399	352.17
400	353.57
401	340.99
402	349.66
403	347.11
404	354.82
405	352.75
406	346.8
407	344.38
408	345.25
409	337.65
410	341.08
411	342.49
412	341.32
413	343.78
414	348.79
415	338.51
416	344.93
417	345.53
418	336.39
419	350.42
420	341.2
421	334.96
422	336.25
423	340.59
424	337.46
425	338.28
426	330.85
427	332.79
428	338.64
429	334.38
430	340.53
431	318
432	329.68
433	333.21
434	323.93
435	331.94
436	333.34
437	325.16
438	330.81
439	316.67
440	327.95
441	326.76
442	321.3
443	321.77
444	325.18
445	327.45
446	326.85
447	325.91
448	317.09
449	328.55
450	329.22
451	329.78
452	323.08
453	315.51
454	316.1
455	318.95
456	315.73
457	312.57
458	319.93
459	327.03
460	316.45
461	322.8
462	318.68
463	309.28
464	318.29
465	319.08
466	317.45
467	312.35
468	307.59
469	321.59
470	316.47
471	313.96
472	311.84
473	314.19
474	312.43
475	315.84
476	312.65
477	306.12
478	309.13
479	311.7
480	307.52
481	315.36
482	313.93
483	317.01
484	309.48
485	301.44
486	311.92
487	310.41
488	313.73
489	308.95
490	312.96
491	301.74
492	302.85
493	295.7
494	305.96
495	300.89
496	307.94
497	294.53
498	298.78
499	295.11
500	290.14
501	301.41
502	304.25
503	293.94
504	291.15
505	294.11
506	294.28
507	300.5
508	298.98
509	294.16
510	291.82
511	285.22
512	285.97
513	286.91
514	288.9
515	287.01
516	296.38
517	289.24
518	288.2
519	295.45
520	294.75
521	284.77
522	288.84
523	285.45
524	298.97
525	280.36
526	280.53
527	287.62
528	283.34
529	291.85
530	277.24
531	280.37
532	278.69
533	293.52
534	280.79
535	285.67
536	283.29
537	281.11
538	278.92
539	283.6
540	288.62
541	284.04
542	279.5
543	280.79
544	281.71
545	284.8
546	278.03
547	276.36
548	279.6
549	277.08
550	284.81
551	265.86
552	270.83
553	281.58
554	270.76
555	267.66
556	277.83
557	275.09
558	275.23
559	276.4
560	275.47
561	263.35
562	278.24
563	268.55
564	270.03
565	270.21
566	274.49
567	258.51
568	265.99
569	267.15
570	261.79
571	266.36
572	276.81
573	271.16
574	265.01
575	268.23
576	270.4
577	274.58
578	263.96
579	274.18
580	262.06
581	261.97
582	255.08
583	259.88
584	260.54
585	272.32
586	269.2
587	259.08
588	254.08
589	261.42
590	259.26
591	259.62
592	260.64
593	260.21
594	253.36
595	251.87
596	251.79
597	245.06
598	251.54
599	249.22
600	261.62
601	253.97
602	254.95
603	248.62
604	255.6
605	245.77
606	253.68
607	251.16
608	254.84
609	263.84
610	251.95
611	253.45
612	248.84
613	250.76
614	252.48
615	249.35
616	242.78
617	248.54
618	252.44
619	253.18
620	244.8
621	247.2
622	243.44
623	243.96
624	247.98
625	258.04
626	249.95
627	247.43
628	246.34
629	244.94
630	243.52
631	245.43
632	240.87
633	240.01
634	242.57
635	246.28
636	234.78
637	236.63
638	239.86
639	244.61
640	236.23
641	242.75
642	239.86
643	239.57
644	238.09
645	236.11
646	236.54
647	238.9
648	241.45
649	229.79
650	238.03
651	234.91
652	239.33
653	230.8
654	229.76
655	238.17
656	233.23
657	241.98
658	235.14
659	242.84
660	237.27
661	222.94
662	232.53
663	233.69
664	232.69
665	228.41
666	225.55
667	224.04
668	225.46
669	229.05
670	232.56
671	227.2
672	227.23
673	218.47
674	224.35
675	227.81
676	222.85
677	230.84
678	228.12
679	229.46
680	227.39
681	222.65
682	223.49
683	224.38
684	224.78
685	218.31
686	223.55
687	222.02
688	222.41
689	222.32
690	222.39
691	222.98
692	221.71
693	215.31
694	216.82
695	231.56
696	218.82
697	215.73
698	220
699	215.19
700	209.19
701	215.54
702	222.05
703	221.83
704	225.65
705	217.95
706	215.32
707	217.78
708	211
709	211.28
710	219.13
711	213.37
712	210.91
713	221.09
714	221.31
715	211.57
716	211.47
717	218.79
718	212.91
719	215.86
720	213.27
721	211.68
722	210.91
723	207.04
724	207.59
725	212.82
726	202.28
727	210.01
728	216.01
729	213.82
730	204.17
731	206.14
732	207.16
733	213.14
734	216.87
735	209.31
736	206.39
737	209.4
738	208.26
739	213.69
740	216.67
741	208.15
742	206.18
743	207.95
744	207.12
745	206.7
746	206.44
747	206.65
748	201.98
749	206.93
750	207.3
751	208.35
752	201.23
753	207.32
754	204.67
755	203.44
756	210.72
757	207.42
758	215.17
759	205.42
760	218.27
761	208.4
762	206.11
763	204.64
764	204.08
765	200.67
766	212.68
767	215.31
768	203.38
769	214.58
770	209.87
771	211.37
772	214.63
773	215.86
774	205.75
775	205.15
776	202.13
777	218.84
778	213.22
779	210.57
780	217.82
781	213.8
782	212.28
783	209.85
784	206.71
785	211.91
786	218.17
787	213.12
788	214.64
789	215.16
790	220.45
791	214.83
792	208.75
793	219.93
794	221.47
795	222.98
796	219.39
797	226.65
798	217.47
799	221.52
800	220.55
801	223.44
802	216.98
803	223.41
804	223.96
805	217.69
806	218.78
807	218.65
808	224.52
809	221.89
810	221.72
811	210.94
812	225.18
813	223.98
814	219.79
815	228.27
816	213.77
817	223.2
818	225.42
819	225.49
820	214.31
821	216.27
822	221.03
823	225.15
824	233.41
825	223.99
826	230.57
827	219.14
828	220.48
829	219.54
830	223.49
831	222.49
832	218.62
833	233.81
834	222.24
835	218.65
836	229.21
837	225.71
838	231.25
839	232.27
840	230.23
841	221.76
842	227.06
843	232.06
844	235.45
845	226.83
846	229.34
847	232.74
848	223.19
849	231.96
850	219.22
851	228.65
852	226.01
853	221.43
854	225.57
855	226.4
856	230.57
857	233.45
858	221.96
859	229.15
860	229.02
861	225.42
862	232.77
863	226.89
864	225.86
865	218.02
866	227.97
867	225.12
868	226.18
869	233.94
870	230.91
871	226.53
872	224.73
873	221.39
874	215.08
875	224.79
876	222.91
877	215.68
878	219.76
879	222.46
880	224.47
881	224.29
882	229.9
883	222.52
884	231.56
885	225.25
886	225.1
887	222.68
888	222.38
889	218.67
890	216.01
891	226.05
892	234.23
893	222.62
894	229.78
895	228.17
896	223.02
897	227.89
898	223.34
899	216.61
900	224.22
901	218.3
902	223.22
903	224.17
904	224.22
905	224.49
906	216.09
907	219.17
908	211.92
909	210.74
910	221.23
911	703.54
912	718.9
913	732.16
914	723.09
915	723.69
916	728.65
917	717.25
918	725.63
919	715.51
920	720.88
921	732.72
922	722
923	725.87
924	731.23
925	718.75
926	716.8
927	710.09
928	715.94
929	725.02
930	715.46
931	716.84
932	726.24
933	712.47
934	723.49
935	714.59
936	722.34
937	730.07
938	730.71
939	718.36
940	721.76
941	720.81
942	724.88
943	718.22
944	726.02
945	723.06
946	711.21

## Sheet: Figure 2e
Low ATP with Bz-423 plus PhAsO release
Time (s)	Fluorescence intensity (AU)
0	702.86
1	694.6
2	678.94
3	671.35
4	695.74
5	678.42
6	693.09
7	693.7
8	693.67
9	690.61
10	692.93
11	689.68
12	698.75
13	691.51
14	696.68
15	691.56
16	702.37
17	685.72
18	695.91
19	695.66
20	702.62
21	691.12
22	701.03
23	693.53
24	714.61
25	693.93
26	687.12
27	699.04
28	692.17
29	701.42
30	700.62
31	691.39
32	689.92
33	693.45
34	702.69
35	705.58
36	700.93
37	703.25
38	708.63
39	700.68
40	702.16
41	706.66
42	697.63
43	694.53
44	691.77
45	692.54
46	689.64
47	692.93
48	681.97
49	685.27
50	679.18
51	674.85
52	678.48
53	682.06
54	683.16
55	673.94
56	667.36
57	664.12
58	659.99
59	662.58
60	659.45
61	659.81
62	662.99
63	664.7
64	655.42
65	655.73
66	651.82
67	642.17
68	646.44
69	646.97
70	642.98
71	650.5
72	631.67
73	633.2
74	642.47
75	636.32
76	639.11
77	646.4
78	632.17
79	628.7
80	626.99
81	623.11
82	619.3
83	626.62
84	620.85
85	627.9
86	614.9
87	620.57
88	615.38
89	619.33
90	611.48
91	618.19
92	609.54
93	607.72
94	597.06
95	601.39
96	604.25
97	603.21
98	593.91
99	595.3
100	599.18
101	600.13
102	595.17
103	591.9
104	593.56
105	585.97
106	576.24
107	585.74
108	593.69
109	581.8
110	583.24
111	574.66
112	575.94
113	582.38
114	576.61
115	578.08
116	577.08
117	568.48
118	559.99
119	553.39
120	568.48
121	572.96
122	573.14
123	567.94
124	560.02
125	561.85
126	564.35
127	561.18
128	558.95
129	563.1
130	545.95
131	566.13
132	562.73
133	553.64
134	540.47
135	556.02
136	551.83
137	550.26
138	549.18
139	550.09
140	550.62
141	544.51
142	543.94
143	543.24
144	553.83
145	552.02
146	548.39
147	530.56
148	534.6
149	532.85
150	537.32
151	538.99
152	531.76
153	537.37
154	528.67
155	533.7
156	526.06
157	515.23
158	528.8
159	526.2
160	524.37
161	527.8
162	518.8
163	520.74
164	529.39
165	521.2
166	517.82
167	507.39
168	518.12
169	509.89
170	508.79
171	508.57
172	517.6
173	508.34
174	504.08
175	502.84
176	509.7
177	502.72
178	506.77
179	516.77
180	502.22
181	503.18
182	493.87
183	505.8
184	494.68
185	492.68
186	501.29
187	495.07
188	500.9
189	500.62
190	490.74
191	495.26
192	497.71
193	496.35
194	503.33
195	486.98
196	487.4
197	478.98
198	492.9
199	490.21
200	479.32
201	488.59
202	481.45
203	487.3
204	480.06
205	491.87
206	472.04
207	482.69
208	472.93
209	475.96
210	475.21
211	476.67
212	473.5
213	459.47
214	474.76
215	482.26
216	481.24
217	468.37
218	480.23
219	471.08
220	472.76
221	471.8
222	472.62
223	465.73
224	470.93
225	455.04
226	466.94
227	468.56
228	464.46
229	460.65
230	461.64
231	466.07
232	460.23
233	464.38
234	452.46
235	453.36
236	455.86
237	463.24
238	457.6
239	448.68
240	457.57
241	455.91
242	454.42
243	448.45
244	451.48
245	446.2
246	445.91
247	439.26
248	446.67
249	446.88
250	440.59
251	441.34
252	449.12
253	437.65
254	436.41
255	438
256	450.37
257	432.36
258	434.05
259	442.17
260	436.87
261	437.33
262	435.58
263	442.5
264	434.81
265	433.24
266	437.19
267	427.19
268	431.55
269	427.74
270	420.89
271	438.16
272	424.82
273	424.35
274	427.08
275	429.14
276	430.81
277	436.21
278	423.76
279	417.18
280	420.14
281	423.12
282	415.84
283	422
284	420.84
285	421.8
286	430.69
287	414.7
288	412.59
289	428.36
290	417.73
291	411.98
292	410.99
293	413.47
294	413.68
295	415.99
296	407.65
297	410.08
298	409.67
299	413.77
300	403.58
301	409.27
302	407.8
303	404.73
304	410.22
305	406.21
306	412.16
307	412.46
308	403.41
309	400.17
310	403.97
311	404.92
312	401.35
313	402.07
314	407.05
315	399.46
316	395.58
317	401.2
318	401.75
319	402
320	401.15
321	396.09
322	398.77
323	390.63
324	391.65
325	388.41
326	395.66
327	388.81
328	391.02
329	390.87
330	393.32
331	385.88
332	389.02
333	391.97
334	388.63
335	379.88
336	383.93
337	386.87
338	380.64
339	389.84
340	372.98
341	382.18
342	384.35
343	385.36
344	385.09
345	382.43
346	385.26
347	384.99
348	379.5
349	373.26
350	376.95
351	391.29
352	380.91
353	374.52
354	375.69
355	378.13
356	378.43
357	372.51
358	381.67
359	377.68
360	373.96
361	377.79
362	375.66
363	379.12
364	378.65
365	364.16
366	363.12
367	371.54
368	360.69
369	374.36
370	361.69
371	352.02
372	366.61
373	368.45
374	364.29
375	365.59
376	364.67
377	366.68
378	356.35
379	357
380	360.34
381	366.61
382	356.66
383	363.1
384	359.41
385	351.6
386	359.09
387	348.94
388	355.9
389	358.72
390	354.79
391	353.11
392	358.8
393	360.96
394	348.15
395	354.28
396	353.11
397	349.11
398	351.28
399	352.17
400	353.57
401	340.99
402	349.66
403	347.11
404	354.82
405	352.75
406	346.8
407	344.38
408	345.25
409	337.65
410	341.08
411	342.49
412	341.32
413	343.78
414	348.79
415	338.51
416	344.93
417	345.53
418	336.39
419	350.42
420	341.2
421	334.96
422	336.25
423	340.59
424	337.46
425	338.28
426	330.85
427	332.79
428	338.64
429	334.38
430	340.53
431	318
432	329.68
433	333.21
434	323.93
435	331.94
436	333.34
437	325.16
438	330.81
439	316.67
440	327.95
441	326.76
442	321.3
443	321.77
444	325.18
445	327.45
446	326.85
447	325.91
448	317.09
449	328.55
450	329.22
451	329.78
452	323.08
453	315.51
454	316.1
455	318.95
456	315.73
457	312.57
458	319.93
459	327.03
460	316.45
461	322.8
462	318.68
463	309.28
464	318.29
465	319.08
466	317.45
467	312.35
468	307.59
469	321.59
470	316.47
471	313.96
472	311.84
473	314.19
474	312.43
475	315.84
476	312.65
477	306.12
478	309.13
479	311.7
480	307.52
481	315.36
482	313.93
483	317.01
484	309.48
485	301.44
486	311.92
487	310.41
488	313.73
489	308.95
490	312.96
491	301.74
492	302.85
493	295.7
494	305.96
495	300.89
496	307.94
497	294.53
498	298.78
499	295.11
500	290.14
501	301.41
502	304.25
503	293.94
504	291.15
505	294.11
506	294.28
507	300.5
508	298.98
509	294.16
510	291.82
511	285.22
512	285.97
513	286.91
514	288.9
515	287.01
516	296.38
517	289.24
518	288.2
519	295.45
520	294.75
521	284.77
522	288.84
523	285.45
524	298.97
525	280.36
526	280.53
527	287.62
528	283.34
529	291.85
530	277.24
531	280.37
532	278.69
533	293.52
534	280.79
535	285.67
536	283.29
537	281.11
538	278.92
539	283.6
540	288.62
541	284.04
542	279.5
543	280.79
544	281.71
545	284.8
546	278.03
547	276.36
548	279.6
549	277.08
550	284.81
551	265.86
552	270.83
553	281.58
554	270.76
555	267.66
556	277.83
557	275.09
558	275.23
559	276.4
560	275.47
561	263.35
562	278.24
563	268.55
564	270.03
565	270.21
566	274.49
567	258.51
568	265.99
569	267.15
570	261.79
571	266.36
572	276.81
573	271.16
574	265.01
575	268.23
576	270.4
577	274.58
578	263.96
579	274.18
580	262.06
581	261.97
582	255.08
583	259.88
584	260.54
585	272.32
586	269.2
587	259.08
588	254.08
589	261.42
590	259.26
591	259.62
592	260.64
593	260.21
594	253.36
595	251.87
596	251.79
597	245.06
598	251.54
599	249.22
600	261.62
601	253.97
602	254.95
603	248.62
604	255.6
605	245.77
606	253.68
607	251.16
608	254.84
609	263.84
610	251.95
611	253.45
612	248.84
613	250.76
614	252.48
615	249.35
616	242.78
617	248.54
618	252.44
619	253.18
620	244.8
621	247.2
622	243.44
623	243.96
624	247.98
625	258.04
626	249.95
627	247.43
628	246.34
629	244.94
630	243.52
631	245.43
632	240.87
633	240.01
634	242.57
635	246.28
636	234.78
637	236.63
638	239.86
639	244.61
640	236.23
641	242.75
642	239.86
643	239.57
644	238.09
645	236.11
646	236.54
647	238.9
648	241.45
649	229.79
650	238.03
651	234.91
652	239.33
653	230.8
654	229.76
655	238.17
656	233.23
657	241.98
658	235.14
659	242.84
660	237.27
661	222.94
662	232.53
663	233.69
664	232.69
665	228.41
666	225.55
667	224.04
668	225.46
669	229.05
670	232.56
671	227.2
672	227.23
673	218.47
674	224.35
675	227.81
676	222.85
677	230.84
678	228.12
679	229.46
680	227.39
681	222.65
682	223.49
683	224.38
684	224.78
685	218.31
686	223.55
687	222.02
688	222.41
689	222.32
690	222.39
691	222.98
692	221.71
693	215.31
694	216.82
695	231.56
696	218.82
697	215.73
698	220
699	215.19
700	209.19
701	215.54
702	222.05
703	221.83
704	225.65
705	217.95
706	215.32
707	217.78
708	211
709	211.28
710	219.13
711	213.37
712	210.91
713	221.09
714	221.31
715	211.57
716	211.47
717	218.79
718	212.91
719	215.86
720	213.27
721	211.68
722	210.91
723	207.04
724	207.59
725	212.82
726	202.28
727	210.01
728	216.01
729	213.82
730	204.17
731	206.14
732	207.16
733	213.14
734	216.87
735	209.31
736	206.39
737	209.4
738	208.26
739	213.69
740	216.67
741	208.15
742	206.18
743	207.95
744	207.12
745	206.7
746	206.44
747	206.65
748	201.98
749	206.93
750	207.3
751	208.35
752	201.23
753	207.32
754	204.67
755	203.44
756	210.72
757	207.42
758	215.17
759	205.42
760	218.27
761	208.4
762	206.11
763	204.64
764	204.08
765	200.67
766	212.68
767	215.31
768	203.38
769	214.58
770	209.87
771	211.37
772	214.63
773	215.86
774	205.75
775	205.15
776	202.13
777	218.84
778	213.22
779	210.57
780	217.82
781	213.8
782	212.28
783	209.85
784	206.71
785	211.91
786	218.17
787	213.12
788	214.64
789	215.16
790	220.45
791	214.83
792	208.75
793	219.93
794	221.47
795	222.98
796	219.39
797	226.65
798	217.47
799	221.52
800	220.55
801	223.44
802	216.98
803	223.41
804	223.96
805	217.69
806	218.78
807	218.65
808	224.52
809	221.89
810	221.72
811	210.94
812	225.18
813	223.98
814	219.79
815	228.27
816	213.77
817	223.2
818	225.42
819	225.49
820	214.31
821	216.27
822	221.03
823	225.15
824	233.41
825	223.99
826	230.57
827	219.14
828	220.48
829	219.54
830	223.49
831	222.49
832	218.62
833	233.81
834	222.24
835	218.65
836	229.21
837	225.71
838	231.25
839	232.27
840	230.23
841	221.76
842	227.06
843	232.06
844	235.45
845	226.83
846	229.34
847	232.74
848	223.19
849	231.96
850	219.22
851	228.65
852	226.01
853	221.43
854	225.57
855	226.4
856	230.57
857	233.45
858	221.96
859	229.15
860	229.02
861	225.42
862	232.77
863	226.89
864	225.86
865	218.02
866	227.97
867	225.12
868	226.18
869	233.94
870	230.91
871	226.53
872	224.73
873	221.39
874	215.08
875	224.79
876	222.91
877	215.68
878	219.76
879	222.46
880	224.47
881	224.29
882	229.9
883	222.52
884	231.56
885	225.25
886	225.1
887	222.68
888	222.38
889	218.67
890	216.01
891	226.05
892	234.23
893	222.62
894	229.78
895	228.17
896	223.02
897	227.89
898	223.34
899	216.61
900	224.22
901	218.3
902	223.22
903	224.17
904	224.22
905	224.49
906	216.09
907	219.17
908	211.92
909	210.74
910	221.23
911	703.54
912	718.9
913	732.16
914	723.09
915	723.69
916	728.65
917	717.25
918	725.63
919	715.51
920	720.88
921	732.72
922	722
923	725.87
924	731.23
925	718.75
926	716.8
927	710.09
928	715.94
929	725.02
930	715.46
931	716.84
932	726.24
933	712.47
934	723.49
935	714.59
936	722.34
937	730.07
938	730.71
939	718.36
940	721.76
941	720.81
942	724.88
943	718.22
944	726.02
945	723.06
946	711.21

## Sheet: Figure 2f
Low ATP with Ca2+ plus Bz-423 plus PhAsO release
Time (s)	Fluorescence intensity (AU)
0	703.87
1	707.16
2	705.72
3	691.76
4	683.79
5	698.71
6	675.58
7	675.61
8	678.5
9	674.84
10	669.95
11	670.26
12	680.83
13	683.04
14	682.86
15	676.23
16	686.5
17	685.4
18	697.64
19	691.15
20	691.32
21	692.11
22	691.53
23	687.8
24	693.15
25	696.03
26	692.72
27	690.9
28	686.66
29	689.17
30	694.88
31	692.6
32	693.99
33	686.81
34	687.89
35	685.11
36	687.66
37	698.18
38	687.26
39	692.11
40	688.83
41	693.55
42	694.54
43	689.9
44	684.83
45	691.53
46	688.54
47	689.28
48	686.75
49	690.25
50	683.65
51	689.49
52	688.21
53	686.84
54	694.82
55	691.19
56	691.1
57	689
58	690.31
59	689.78
60	690.98
61	695.93
62	699.6
63	696.95
64	697.02
65	709.77
66	699.59
67	702.56
68	698.74
69	702.5
70	681.92
71	692.29
72	698.99
73	691.52
74	685.15
75	683.12
76	676.27
77	688.16
78	680.76
79	691.04
80	674.9
81	678.27
82	681.47
83	677.98
84	665.06
85	657.57
86	674.25
87	663.28
88	662.24
89	660.23
90	661.75
91	648.34
92	667.61
93	647.39
94	652.39
95	647.24
96	644.35
97	644.86
98	643.78
99	633.92
100	634.37
101	643.2
102	642.36
103	631.48
104	635.06
105	629.85
106	620.91
107	628.34
108	618.66
109	629.93
110	621.46
111	620.21
112	622.39
113	619.12
114	623.82
115	616.8
116	614.83
117	608.94
118	611.7
119	618.68
120	605.23
121	614.26
122	601.32
123	601.56
124	600.34
125	601.62
126	603.49
127	612.32
128	601.49
129	600.68
130	593.77
131	594
132	593.53
133	597.28
134	593.85
135	588.56
136	577.78
137	580.55
138	587.6
139	589.55
140	584.54
141	590.43
142	575.86
143	571.03
144	578.62
145	576.51
146	583.32
147	573.26
148	578.58
149	575.19
150	571.47
151	566.18
152	572.73
153	572.39
154	570.69
155	566.38
156	561.5
157	561.25
158	565.11
159	562.19
160	559.43
161	566.14
162	560.86
163	562.24
164	559.82
165	557.82
166	563.37
167	562.29
168	552.79
169	556.76
170	545.64
171	557.79
172	557.22
173	543.5
174	543.82
175	553.9
176	549.22
177	552.98
178	540.45
179	541.03
180	541.5
181	538.45
182	535.65
183	541.37
184	542.41
185	532.01
186	534.84
187	530.56
188	533.83
189	545.52
190	524.14
191	539.62
192	528.86
193	524.79
194	526.5
195	527.69
196	521.38
197	530.55
198	525.65
199	523.84
200	531.8
201	524.01
202	525.99
203	521.12
204	531.31
205	519.67
206	524.31
207	516.7
208	508.7
209	521
210	513.82
211	511.35
212	512.12
213	509.64
214	520.43
215	511.54
216	506.73
217	504.41
218	514.39
219	514.3
220	510.66
221	508.69
222	503.76
223	507.44
224	501.35
225	500.06
226	497.55
227	500.71
228	496.49
229	495.18
230	498.8
231	490.08
232	496.86
233	499.82
234	491.69
235	494.19
236	495
237	497.28
238	494.19
239	499.29
240	502.46
241	485.87
242	494.09
243	475.87
244	486.06
245	488.07
246	491.87
247	480.34
248	486.49
249	481.07
250	486.58
251	485.11
252	480.9
253	477.65
254	487.62
255	483.06
256	477.16
257	477.67
258	486.43
259	475.65
260	480.24
261	473.54
262	478.69
263	477.51
264	471.84
265	468.77
266	470.57
267	476.76
268	474.34
269	475.27
270	475.85
271	464.24
272	475.52
273	462.77
274	466.76
275	467.12
276	456.27
277	462.77
278	473.77
279	469.16
280	465.35
281	464.69
282	453.89
283	465.92
284	459.53
285	452.32
286	462.1
287	462.58
288	461.23
289	455.98
290	458.66
291	458.81
292	456.6
293	465.09
294	447.04
295	461.1
296	448.99
297	445.55
298	444.53
299	450.59
300	452.99
301	453.46
302	438.26
303	448.16
304	451.83
305	446.39
306	446.37
307	447.9
308	441.57
309	443.68
310	442.65
311	457.65
312	443.65
313	447.36
314	445.2
315	436.64
316	447.96
317	434.44
318	446.65
319	442.24
320	439.94
321	439.04
322	441.21
323	442.2
324	430.11
325	438.34
326	441.67
327	430.42
328	431.66
329	444.64
330	437.95
331	434.68
332	434.89
333	440.76
334	429.63
335	426.02
336	427.06
337	432.87
338	425
339	431.55
340	420.08
341	427.74
342	426.22
343	429.74
344	423.71
345	433.39
346	422.75
347	425.46
348	427.17
349	419.41
350	424.39
351	430.05
352	425.19
353	430.16
354	430.8
355	430.37
356	418.66
357	414.88
358	423.15
359	418.98
360	426.87
361	426.53
362	422.31
363	425.69
364	424.82
365	423.63
366	422.6
367	417.89
368	419.05
369	415.29
370	414.03
371	411.71
372	415.33
373	406.93
374	407.59
375	399.76
376	405.77
377	414.41
378	417.77
379	416.37
380	408.75
381	408.71
382	420.25
383	404.71
384	418.25
385	405.24
386	407.8
387	400.39
388	407.13
389	407.56
390	401.8
391	403.14
392	401.57
393	397.15
394	400.13
395	398.88
396	402.91
397	404.49
398	408.5
399	408.16
400	399.93
401	401.95
402	406.85
403	400.23
404	406.46
405	405.7
406	403.46
407	407.43
408	401.04
409	398.13
410	398.6
411	394.36
412	395.47
413	399.63
414	391.99
415	398.25
416	392.27
417	391.4
418	398.21
419	393.08
420	398.23
421	391.19
422	398.16
423	386.07
424	384.59
425	395.38
426	393.88
427	396.25
428	384.09
429	394.93
430	395.31
431	386.91
432	394.67
433	384.59
434	389.04
435	382.83
436	394.51
437	382.38
438	373.26
439	385.96
440	382.28
441	382.45
442	384.3
443	380.06
444	381.79
445	388.57
446	381.12
447	381.35
448	387.71
449	395.04
450	380.81
451	385.93
452	382.3
453	374.94
454	387.68
455	379.71
456	390.22
457	374.57
458	375.15
459	379.95
460	379.49
461	376.48
462	371.77
463	376.46
464	386.09
465	374.3
466	363.1
467	364.94
468	368.07
469	365.06
470	362.63
471	360.84
472	367.9
473	365.85
474	369.39
475	369.35
476	365.97
477	363.99
478	367.43
479	364.25
480	366.81
481	352.18
482	356.78
483	358.91
484	358.07
485	352.79
486	358.23
487	368.24
488	358.24
489	353.78
490	360.66
491	360.43
492	362.33
493	359.56
494	356.3
495	354.78
496	366.89
497	355.76
498	354.78
499	350.07
500	347.33
501	363.64
502	352.72
503	356.79
504	353.63
505	365.56
506	361.92
507	365.25
508	356.27
509	358.33
510	360.05
511	702.9
512	700.3
513	707.11
514	701.18
515	700.71
516	700.68
517	707.55
518	701.32
519	709.71
520	706.91
521	707.83
522	700.67
523	701.86
524	701.61
525	707.37
526	703.23
527	709.03
528	708.76
529	702.23
530	708.4
531	704.45
532	706.19
533	707.07
534	709.74
535	705.05
536	703.97
537	701.8
538	704.66
539	705.46
540	703.35
541	701.92
542	700.39
543	703.87
544	701.45
545	700.41

## Sheet: Figure 3a
Exp.	Gmax (pS)
	0.1 mM Ca2+	1-3 mM Ca2+
1	25	100
2	15	100
3	50	150
Mean	30	117
SD	18	29
SEM	10	17
n	3	3

## Sheet: Figure 4a
	Maximal current (pA)
V (mV)	-80	-60	-40	-20	0	+20
Exp.	/	-24	/	/	10	/
	-12	-10	/	8	10	12
	-12	-10	-2	2	5	/
	-40	-2	9	16	40	40
	-40	-40	-20	-2	7	/
	-40	-30	-2	0	0	/		Correction for Ca2+-induced shift of I/V relationship
	/	-70	-60	-15	18	/		V (mV)	-80	-60	-40	-20	0	+20
Mean	-28.8	-26.57	-15	1.5	12.86	26		Mean	-41.66	-39.43	-27.86	-11.36	0	13.14
SD	15.34	23.23	27.22	10.39	13.17	19.8		SD	15.34	23.23	27.22	10.39	13.17	19.8
n	5	7	5	6	7	2		n	5	7	5	6	7	2
SEM	6.86	8.78	12.17	4.24	4.98	14		SEM	6.86	8.78	12.17	4.24	4.98	14

[truncated: 9 more sheets: Figure 5a-b, Figure 5e-f, Fig S3a, Fig S3b, Fig S3c, Fig S3d, Fig S4, Figure S8, Fig S11]
